# Supplementary material for: Crystal structure of a mixed-valence μ-oxide Sn12 cluster
Source: Acta Crystallogr Sect E Struct Rep Online. 2014 Oct 29;70(Pt 11):m378–9. doi: 10.1107/S1600536814023460 (PMC4257312; doi:10.1107/S1600536814023460)
Supplement: Supplementary file 1 [file e-70-0m378-sup1.cif]

##############################################################################
#                                                                            #
# This CIF contains the data in a paper accepted for publication in          #
# Acta Crystallographica Section E. It conforms to the requirements of       #
# Notes for Authors for Acta Crystallographica Section E, and has been       #
# peer reviewed under the auspices of the IUCr Commission on Journals.       #
#                                                                            #
# Full details of the Crystallographic Information File format               #
# are given in the paper "The Crystallographic Information File (CIF):       #
# a New Standard Archive File for Crystallography" by S. R. Hall, F. H.      #
# Allen and I. D. Brown [Acta Cryst. (1991), A47, 655-685].                  #
#                                                                            #
# The current version of the core CIF dictionary is obtainable from          #
# ftp://ftp.iucr.org/pub/cif_core.dic.                                       #
#                                                                            #
# Software is freely available for graphical display of the structure(s)     #
# in this CIF. For information consult the CIF software page                 #
# http://www.iucr.org/resources/cif/software.                                #
#                                                                            #
# This file may be used for bona fide research purposes within the           #
# scientific community so long as proper attribution is given to the journal # 
# article from which it was obtained.                                        #
#                                                                            #
##############################################################################
data_I
_audit_creation_method     SHELXL-97
_journal_date_recd_electronic     2014-10-15
_journal_date_accepted     2014-10-24
_journal_name_full     'Acta Crystallographica, Section E'
_journal_year     2014
_journal_volume     70
_journal_issue     11
_journal_page_first     m378
_journal_page_last     m379
_journal_paper_category     HM
_journal_paper_doi     10.1107/S1600536814023460
_journal_coeditor_code     RZ5135
_publ_contact_author_name     'Andrei V. Churakov'
_publ_contact_author_address
;
Institute of General and Inorganic Chemistry,
Russian Academy of Sciences,
Leninskii prosp. 31, Moscow 119991, Russian Federation
;
_publ_contact_author_email     'churakov@igic.ras.ru'
_publ_contact_author_fax     '+7-495-9541279'
_publ_contact_author_phone     '+7-495-9521803'
_publ_section_title
;
Crystal structure of a mixed-valence \m-oxide Sn~12~ cluster
;
_publ_section_title_footnote     .
loop_
    _publ_author_name
    _publ_author_footnote
    _publ_author_address
    'Kireenko, Marina M.' .
;
Department of Chemistry, M.V. Lomonosov Moscow State University,
Leninskie Gory 1/3, Moscow 119991, Russian Federation
;
    'Zaitsev, Kirill V.' .
;
Department of Chemistry, M.V. Lomonosov Moscow State University,
Leninskie Gory 1/3, Moscow 119991, Russian Federation
;
    'Karlov, Sergey S.' .
;
Department of Chemistry, M.V. Lomonosov Moscow State University,
Leninskie Gory 1/3, Moscow 119991, Russian Federation
;
    'Egorov, Mikhail P.' .
;
N.D. Zelinsky Institute of Organic Chemistry,
Leninsky Prospekt 47, Moscow 119991, Russian Federation
;
    'Churakov, Andrei V.' .
;
Institute of General and Inorganic Chemistry,
Russian Academy of Sciences,
Leninskii Prospekt 31, Moscow 119991, Russian Federation
;
_publ_section_synopsis
;
The title Sn~12~ cluster comprises six distinct tin atom species with four
different coordination numbers, namely 3, 4, 5, and 6.
;
_chemical_name_systematic
;\
Decacarbonyltetra-\m~4~-oxido-hexa-\m~3~-oxido-\
tetrakis[\m-2,2'-(pyridine-2,6-diyl)bis(1,1-diphenylethanolato)]
decatin(II)ditin(IV)dimolybdenum(O)(2 <i>Mo</i>---<i>Sn</i>) toluene
heptasolvate
;
_chemical_name_common     ?
_chemical_formula_moiety     'C142 H108 Mo2 N4 O28 Sn12, 7(C7 H8)'
_chemical_formula_sum     'C191 H164 Mo2 N4 O28 Sn12'
_chemical_formula_iupac     '[Mo2 Sn12 (C33 H27 N O2)4 O10 (C O)10], 7C7 H8'
_chemical_formula_weight     4579.42
_chemical_melting_point     ?
_symmetry_cell_setting     triclinic
_symmetry_space_group_name_H-M     'P -1'
_symmetry_space_group_name_Hall     '-P 1'
loop_
    _symmetry_equiv_pos_as_xyz
    'x, y, z'
    '-x, -y, -z'
_cell_length_a     15.8218(17)
_cell_length_b     15.9933(17)
_cell_length_c     18.806(2)
_cell_angle_alpha     94.833(2)
_cell_angle_beta     95.014(2)
_cell_angle_gamma     110.605(2)
_cell_volume     4403.5(8)
_cell_formula_units_Z     1
_cell_measurement_reflns_used     9901
_cell_measurement_theta_min     2.372
_cell_measurement_theta_max     30.484
_cell_measurement_temperature     173(2)
_exptl_crystal_description     prism
_exptl_crystal_colour     colourless
_exptl_crystal_size_max     0.25
_exptl_crystal_size_mid     0.10
_exptl_crystal_size_min     0.08
_exptl_crystal_density_diffrn     1.727
_exptl_crystal_density_meas     ?
_exptl_crystal_density_method     'not measured'
_exptl_crystal_F_000     2246
_exptl_absorpt_coefficient_mu     1.876
_exptl_absorpt_correction_type     multi-scan
_exptl_absorpt_process_details
;
(SADABS; Bruker, 2008)
;
_exptl_absorpt_correction_T_min     0.6513
_exptl_absorpt_correction_T_max     0.8644
_exptl_special_details     ?
_diffrn_ambient_temperature     173(2)
_diffrn_radiation_type     MoK\a
_diffrn_radiation_wavelength     0.71073
_diffrn_radiation_source     'fine-focus sealed tube'
_diffrn_radiation_monochromator     graphite
_diffrn_measurement_device_type     'Bruker SMART APEX II'
_diffrn_measurement_method     \w
_diffrn_detector_area_resol_mean     ?
_diffrn_reflns_number     32165
_diffrn_reflns_av_R_equivalents     0.0282
_diffrn_reflns_av_sigmaI/netI     0.0410
_diffrn_reflns_theta_min     2.28
_diffrn_reflns_theta_max     25.05
_diffrn_reflns_theta_full     25.05
_diffrn_measured_fraction_theta_max     0.986
_diffrn_measured_fraction_theta_full     0.986
_diffrn_reflns_limit_h_min     -18
_diffrn_reflns_limit_h_max     18
_diffrn_reflns_limit_k_min     -19
_diffrn_reflns_limit_k_max     19
_diffrn_reflns_limit_l_min     -22
_diffrn_reflns_limit_l_max     22
_diffrn_standards_number     0
_diffrn_standards_interval_count     ?
_diffrn_standards_interval_time     0
_diffrn_standards_decay_%     0
_refine_special_details
;
Refinement of <i>F</i>^2^ against ALL reflections. The weighted <i>R</i>-factor
<i>wR</i> and goodness of fit <i>S</i> are based on <i>F</i>^2^, conventional
<i>R</i>-factors <i>R</i> are based on <i>F</i>, with <i>F</i> set to zero for
negative <i>F</i>^2^. The threshold expression of <i>F</i>^2^ >
\s(<i>F</i>^2^) is used only for calculating <i>R</i>-factors(gt) <i>etc</i>.
and is not relevant to the choice of reflections for refinement.
<i>R</i>-factors based on <i>F</i>^2^ are statistically about twice as large
as those based on <i>F</i>, and <i>R</i>- factors based on ALL data will be
even larger.
;
_reflns_number_total     15393
_reflns_number_gt     12647
_reflns_threshold_expression     I>2\s(I)
_refine_ls_structure_factor_coef     Fsqd
_refine_ls_matrix_type     full
_refine_ls_R_factor_all     0.0428
_refine_ls_R_factor_gt     0.0325
_refine_ls_wR_factor_gt     0.0757
_refine_ls_wR_factor_ref     0.0813
_refine_ls_goodness_of_fit_ref     1.023
_refine_ls_restrained_S_all     1.025
_refine_ls_number_reflns     15393
_refine_ls_number_parameters     939
_refine_ls_number_restraints     13
_refine_ls_hydrogen_treatment     constr
_refine_ls_weighting_scheme     calc
_refine_ls_weighting_details
         'calc w=1/[\s^2^(Fo^2^)+(0.0327P)^2^+7.0359P] where P=(Fo^2^+2Fc^2^)/3'
_atom_sites_solution_hydrogens     geom
_atom_sites_solution_primary     direct
_atom_sites_solution_secondary     difmap
_refine_ls_shift/su_max     0.002
_refine_ls_shift/su_mean     0.000
_refine_diff_density_max     1.053
_refine_diff_density_min     -0.861
_refine_ls_extinction_method     none
_refine_ls_extinction_coef     ?
loop_
    _atom_type_symbol
    _atom_type_description
    _atom_type_scat_dispersion_real
    _atom_type_scat_dispersion_imag
    _atom_type_scat_source
    'C' 'C' 0.0033 0.0016
                         'International Tables Vol C Tables 4.2.6.8 and 6.1.1.4'
    'H' 'H' 0.0000 0.0000
                         'International Tables Vol C Tables 4.2.6.8 and 6.1.1.4'
    'N' 'N' 0.0061 0.0033
                         'International Tables Vol C Tables 4.2.6.8 and 6.1.1.4'
    'O' 'O' 0.0106 0.0060
                         'International Tables Vol C Tables 4.2.6.8 and 6.1.1.4'
    'Mo' 'Mo' -1.6832 0.6857
                         'International Tables Vol C Tables 4.2.6.8 and 6.1.1.4'
    'Sn' 'Sn' -0.6537 1.4246
                         'International Tables Vol C Tables 4.2.6.8 and 6.1.1.4'
_computing_data_collection
;
<i>APEX2</i> (Bruker, 2008)
;
_computing_cell_refinement
;
SAINT (Bruker, 2008)
;
_computing_data_reduction
;
SAINT (Bruker, 2008)
;
_computing_structure_solution
;
SHELXTL (Sheldrick, 2008)
;
_computing_structure_refinement
;
SHELXTL (Sheldrick, 2008)
;
_computing_molecular_graphics
;
SHELXTL (Sheldrick, 2008)
;
_computing_publication_material
;
SHELXTL (Sheldrick, 2008)
;
loop_
    _atom_site_type_symbol
    _atom_site_label
    _atom_site_fract_x
    _atom_site_fract_y
    _atom_site_fract_z
    _atom_site_U_iso_or_equiv
    _atom_site_adp_type
    _atom_site_calc_flag
    _atom_site_refinement_flags
    _atom_site_occupancy
    _atom_site_symmetry_multiplicity
    _atom_site_disorder_assembly
    _atom_site_disorder_group
    Sn Sn1 0.685246(19) 0.791596(19) 0.170459(15) 0.01787(7) Uani d . 1 1 . .
    Sn Sn2 0.966134(19) 0.911141(18) -0.060628(15) 0.01612(7) Uani d . 1 1 . .
    Sn Sn3 0.810971(19) 0.952093(19) 0.039582(15) 0.01870(7) Uani d . 1 1 . .
    Sn Sn4 0.89930(2) 1.117309(19) -0.097902(16) 0.01963(7) Uani d . 1 1 . .
    Sn Sn5 0.92982(2) 0.92791(2) 0.192584(15) 0.02104(8) Uani d . 1 1 . .
    Sn Sn6 0.85140(2) 0.757667(19) 0.060876(16) 0.02163(8) Uani d . 1 1 . .
    Mo Mo1 0.53944(3) 0.70788(3) 0.06271(2) 0.02364(10) Uani d . 1 1 . .
    C C1 0.4366(3) 0.6569(3) -0.0160(3) 0.0361(12) Uani d . 1 1 . .
    O O1 0.3815(3) 0.6304(3) -0.0648(2) 0.0605(12) Uani d . 1 1 . .
    C C2 0.5399(3) 0.8310(3) 0.0395(2) 0.0317(11) Uani d . 1 1 . .
    O O2 0.5359(3) 0.8959(3) 0.0220(2) 0.0490(10) Uani d . 1 1 . .
    C C3 0.6197(3) 0.7062(3) -0.0167(3) 0.0362(12) Uani d . 1 1 . .
    O O3 0.6577(3) 0.7023(3) -0.0649(2) 0.0582(12) Uani d . 1 1 . .
    C C4 0.4556(3) 0.7000(3) 0.1403(3) 0.0328(11) Uani d . 1 1 . .
    O O4 0.4091(2) 0.6921(3) 0.1841(2) 0.0467(10) Uani d . 1 1 . .
    C C5 0.5335(4) 0.5822(4) 0.0802(3) 0.0416(13) Uani d . 1 1 . .
    O O5 0.5262(3) 0.5108(3) 0.0895(2) 0.0677(14) Uani d . 1 1 . .
    O O6 0.80248(19) 0.85657(18) 0.11909(15) 0.0203(6) Uani d . 1 1 . .
    O O7 0.85443(18) 0.85519(18) -0.01250(15) 0.0187(6) Uani d . 1 1 . .
    O O8 1.06470(19) 0.97324(18) 0.03098(14) 0.0181(6) Uani d . 1 1 . .
    O O9 1.06823(18) 0.98435(18) -0.11153(14) 0.0176(6) Uani d . 1 1 . .
    O O10 1.03136(19) 1.15737(18) -0.12387(15) 0.0201(6) Uani d . 1 1 . .
    N N1 0.6241(2) 0.7467(2) 0.28026(19) 0.0222(8) Uani d . 1 1 . .
    N N2 0.9094(2) 0.8320(2) -0.17287(18) 0.0201(8) Uani d . 1 1 . .
    O O11 0.78447(19) 0.75398(18) 0.21973(16) 0.0228(7) Uani d . 1 1 . .
    O O12 0.7178(2) 0.91510(19) 0.22391(17) 0.0280(7) Uani d . 1 1 . .
    O O21 0.98747(19) 0.79539(18) -0.04078(15) 0.0199(6) Uani d . 1 1 . .
    O O22 0.87601(19) 1.01447(19) -0.18414(15) 0.0229(7) Uani d . 1 1 . .
    C C11 0.7763(3) 0.6773(3) 0.2552(2) 0.0225(10) Uani d . 1 1 . .
    C C12 0.6752(3) 0.6218(3) 0.2598(2) 0.0250(10) Uani d . 1 1 . .
    H H12A 0.6411 0.6052 0.2108 0.030 Uiso calc R 1 1 . .
    H H12B 0.6707 0.5655 0.2802 0.030 Uiso calc R 1 1 . .
    C C13 0.6331(3) 0.6737(3) 0.3059(2) 0.0265(10) Uani d . 1 1 . .
    C C14 0.6092(3) 0.6517(3) 0.3728(3) 0.0351(12) Uani d . 1 1 . .
    H H14 0.6159 0.6002 0.3905 0.042 Uiso calc R 1 1 . .
    C C15 0.5754(4) 0.7059(3) 0.4133(3) 0.0410(13) Uani d . 1 1 . .
    H H15 0.5585 0.6917 0.4593 0.049 Uiso calc R 1 1 . .
    C C16 0.5662(3) 0.7810(3) 0.3871(3) 0.0362(12) Uani d . 1 1 . .
    H H16 0.5430 0.8186 0.4146 0.043 Uiso calc R 1 1 . .
    C C17 0.5915(3) 0.8002(3) 0.3198(2) 0.0251(10) Uani d . 1 1 . .
    C C18 0.5819(3) 0.8784(3) 0.2862(3) 0.0263(10) Uani d . 1 1 . .
    H H18A 0.5509 0.9075 0.3180 0.032 Uiso calc R 1 1 . .
    H H18B 0.5415 0.8549 0.2401 0.032 Uiso calc R 1 1 . .
    C C19 0.6710(3) 0.9520(3) 0.2710(2) 0.0254(10) Uani d . 1 1 . .
    C C21 1.0135(3) 0.7384(3) -0.0902(2) 0.0215(9) Uani d . 1 1 . .
    C C22 1.0447(3) 0.7887(3) -0.1557(2) 0.0212(9) Uani d . 1 1 . .
    H H22A 1.0872 0.8509 -0.1390 0.025 Uiso calc R 1 1 . .
    H H22B 1.0769 0.7575 -0.1844 0.025 Uiso calc R 1 1 . .
    C C23 0.9628(3) 0.7907(3) -0.2014(2) 0.0221(10) Uani d . 1 1 . .
    C C24 0.9369(3) 0.7394(3) -0.2680(2) 0.0309(11) Uani d . 1 1 . .
    H H24 0.9778 0.7160 -0.2889 0.037 Uiso calc R 1 1 . .
    C C25 0.8516(4) 0.7222(3) -0.3041(3) 0.0405(13) Uani d . 1 1 . .
    H H25 0.8322 0.6858 -0.3494 0.049 Uiso calc R 1 1 . .
    C C26 0.7956(4) 0.7591(3) -0.2727(3) 0.0341(12) Uani d . 1 1 . .
    H H26 0.7352 0.7448 -0.2951 0.041 Uiso calc R 1 1 . .
    C C27 0.8256(3) 0.8170(3) -0.2087(2) 0.0237(10) Uani d . 1 1 . .
    C C28 0.7678(3) 0.8649(3) -0.1809(2) 0.0250(10) Uani d . 1 1 . .
    H H28A 0.7801 0.8762 -0.1278 0.030 Uiso calc R 1 1 . .
    H H28B 0.7029 0.8264 -0.1941 0.030 Uiso calc R 1 1 . .
    C C29 0.7865(3) 0.9567(3) -0.2120(2) 0.0232(10) Uani d . 1 1 . .
    C C31 0.8220(3) 0.6238(3) 0.2112(2) 0.0241(10) Uani d . 1 1 . .
    C C32 0.7752(3) 0.5447(3) 0.1656(2) 0.0295(11) Uani d . 1 1 . .
    H H32 0.7111 0.5169 0.1644 0.035 Uiso calc R 1 1 . .
    C C33 0.8215(4) 0.5056(3) 0.1215(3) 0.0349(12) Uani d . 1 1 . .
    H H33 0.7889 0.4511 0.0909 0.042 Uiso calc R 1 1 . .
    C C34 0.9131(3) 0.5455(3) 0.1222(3) 0.0321(11) Uani d . 1 1 . .
    H H34 0.9442 0.5194 0.0916 0.039 Uiso calc R 1 1 . .
    C C35 0.9610(3) 0.6241(3) 0.1675(3) 0.0316(11) Uani d . 1 1 . .
    H H35 1.0251 0.6513 0.1685 0.038 Uiso calc R 1 1 . .
    C C36 0.9158(3) 0.6626(3) 0.2110(2) 0.0265(10) Uani d . 1 1 . .
    H H36 0.9493 0.7168 0.2416 0.032 Uiso calc R 1 1 . .
    C C41 0.8248(3) 0.7055(3) 0.3317(2) 0.0264(10) Uani d . 1 1 . .
    C C42 0.8368(4) 0.6409(4) 0.3725(3) 0.0388(13) Uani d . 1 1 . .
    H H42 0.8185 0.5800 0.3516 0.047 Uiso calc R 1 1 . .
    C C43 0.8758(4) 0.6661(4) 0.4443(3) 0.0536(16) Uani d . 1 1 . .
    H H43 0.8831 0.6219 0.4724 0.064 Uiso calc R 1 1 . .
    C C44 0.9034(4) 0.7534(5) 0.4743(3) 0.0563(17) Uani d . 1 1 . .
    H H44 0.9293 0.7696 0.5232 0.068 Uiso calc R 1 1 . .
    C C45 0.8940(4) 0.8174(4) 0.4345(3) 0.0454(14) Uani d . 1 1 . .
    H H45 0.9149 0.8784 0.4556 0.054 Uiso calc R 1 1 . .
    C C46 0.8541(3) 0.7944(3) 0.3634(3) 0.0330(12) Uani d . 1 1 . .
    H H46 0.8468 0.8394 0.3364 0.040 Uiso calc R 1 1 . .
    C C51 0.6417(3) 1.0224(3) 0.2355(2) 0.0256(10) Uani d . 1 1 . .
    C C52 0.5979(3) 1.0710(3) 0.2717(3) 0.0334(12) Uani d . 1 1 . .
    H H52 0.5888 1.0632 0.3204 0.040 Uiso calc R 1 1 . .
    C C53 0.5672(4) 1.1308(3) 0.2379(3) 0.0425(14) Uani d . 1 1 . .
    H H53 0.5364 1.1628 0.2633 0.051 Uiso calc R 1 1 . .
    C C54 0.5811(4) 1.1440(4) 0.1688(3) 0.0441(14) Uani d . 1 1 . .
    H H54 0.5611 1.1859 0.1463 0.053 Uiso calc R 1 1 . .
    C C55 0.6239(4) 1.0965(4) 0.1315(3) 0.0425(14) Uani d . 1 1 . .
    H H55 0.6323 1.1048 0.0829 0.051 Uiso calc R 1 1 . .
    C C56 0.6551(3) 1.0360(3) 0.1649(3) 0.0353(12) Uani d . 1 1 . .
    H H56 0.6856 1.0041 0.1390 0.042 Uiso calc R 1 1 . .
    C C61 0.7361(3) 0.9971(3) 0.3403(3) 0.0275(11) Uani d . 1 1 . .
    C C62 0.8294(3) 1.0312(3) 0.3361(3) 0.0423(14) Uani d . 1 1 . .
    H H62 0.8510 1.0251 0.2911 0.051 Uiso calc R 1 1 . .
    C C63 0.8908(4) 1.0735(4) 0.3961(3) 0.0516(16) Uani d . 1 1 . .
    H H63 0.9541 1.0957 0.3921 0.062 Uiso calc R 1 1 . .
    C C64 0.8614(4) 1.0843(4) 0.4621(3) 0.0487(15) Uani d . 1 1 . .
    H H64 0.9037 1.1133 0.5037 0.058 Uiso calc R 1 1 . .
    C C65 0.7697(4) 1.0521(4) 0.4663(3) 0.0448(14) Uani d . 1 1 . .
    H H65 0.7483 1.0595 0.5111 0.054 Uiso calc R 1 1 . .
    C C66 0.7083(3) 1.0092(3) 0.4066(3) 0.0350(12) Uani d . 1 1 . .
    H H66 0.6451 0.9875 0.4111 0.042 Uiso calc R 1 1 . .
    C C71 1.0894(3) 0.7166(3) -0.0489(2) 0.0236(10) Uani d . 1 1 . .
    C C72 1.1810(3) 0.7605(3) -0.0534(3) 0.0314(11) Uani d . 1 1 . .
    H H72 1.1988 0.8036 -0.0863 0.038 Uiso calc R 1 1 . .
    C C73 1.2470(3) 0.7426(4) -0.0110(3) 0.0420(13) Uani d . 1 1 . .
    H H73 1.3096 0.7737 -0.0144 0.050 Uiso calc R 1 1 . .
    C C74 1.2218(4) 0.6795(4) 0.0364(3) 0.0386(13) Uani d . 1 1 . .
    H H74 1.2670 0.6666 0.0652 0.046 Uiso calc R 1 1 . .
    C C75 1.1315(3) 0.6355(3) 0.0416(3) 0.0345(12) Uani d . 1 1 . .
    H H75 1.1141 0.5922 0.0744 0.041 Uiso calc R 1 1 . .
    C C76 1.0654(3) 0.6536(3) -0.0005(2) 0.0296(11) Uani d . 1 1 . .
    H H76 1.0029 0.6227 0.0036 0.036 Uiso calc R 1 1 . .
    C C81 0.9330(3) 0.6513(3) -0.1195(2) 0.0213(9) Uani d . 1 1 . .
    C C82 0.8440(3) 0.6405(3) -0.1121(2) 0.0269(10) Uani d . 1 1 . .
    H H82 0.8309 0.6863 -0.0849 0.032 Uiso calc R 1 1 . .
    C C83 0.7733(3) 0.5633(3) -0.1441(3) 0.0346(12) Uani d . 1 1 . .
    H H83 0.7123 0.5564 -0.1383 0.042 Uiso calc R 1 1 . .
    C C84 0.7909(4) 0.4966(3) -0.1842(3) 0.0398(13) Uani d . 1 1 . .
    H H84 0.7424 0.4435 -0.2056 0.048 Uiso calc R 1 1 . .
    C C85 0.8793(3) 0.5079(3) -0.1928(3) 0.0334(12) Uani d . 1 1 . .
    H H85 0.8917 0.4627 -0.2214 0.040 Uiso calc R 1 1 . .
    C C86 0.9505(3) 0.5837(3) -0.1606(2) 0.0273(10) Uani d . 1 1 . .
    H H86 1.0115 0.5900 -0.1663 0.033 Uiso calc R 1 1 . .
    C C91 0.7179(3) 0.9999(3) -0.1916(2) 0.0238(10) Uani d . 1 1 . .
    C C92 0.7089(3) 1.0682(3) -0.2292(3) 0.0344(12) Uani d . 1 1 . .
    H H92 0.7404 1.0825 -0.2699 0.041 Uiso calc R 1 1 . .
    C C93 0.6554(4) 1.1154(4) -0.2085(3) 0.0409(13) Uani d . 1 1 . .
    H H93 0.6500 1.1617 -0.2350 0.049 Uiso calc R 1 1 . .
    C C94 0.6096(3) 1.0957(4) -0.1494(3) 0.0391(13) Uani d . 1 1 . .
    H H94 0.5734 1.1288 -0.1347 0.047 Uiso calc R 1 1 . .
    C C95 0.6164(3) 1.0282(3) -0.1121(3) 0.0359(12) Uani d . 1 1 . .
    H H95 0.5850 1.0145 -0.0713 0.043 Uiso calc R 1 1 . .
    C C96 0.6694(3) 0.9795(3) -0.1336(2) 0.0284(11) Uani d . 1 1 . .
    H H96 0.6722 0.9315 -0.1081 0.034 Uiso calc R 1 1 . .
    C C101 0.7761(3) 0.9359(3) -0.2946(2) 0.0252(10) Uani d . 1 1 . .
    C C102 0.6914(3) 0.8866(3) -0.3321(3) 0.0345(12) Uani d . 1 1 . .
    H H102 0.6390 0.8720 -0.3075 0.041 Uiso calc R 1 1 . .
    C C103 0.6819(4) 0.8583(4) -0.4049(3) 0.0422(13) Uani d . 1 1 . .
    H H103 0.6234 0.8241 -0.4299 0.051 Uiso calc R 1 1 . .
    C C104 0.7567(4) 0.8795(4) -0.4409(3) 0.0483(15) Uani d . 1 1 . .
    H H104 0.7503 0.8589 -0.4907 0.058 Uiso calc R 1 1 . .
    C C105 0.8416(4) 0.9311(4) -0.4048(3) 0.0456(14) Uani d . 1 1 . .
    H H105 0.8934 0.9473 -0.4300 0.055 Uiso calc R 1 1 . .
    C C106 0.8510(3) 0.9592(3) -0.3317(3) 0.0325(11) Uani d . 1 1 . .
    H H106 0.9094 0.9947 -0.3070 0.039 Uiso calc R 1 1 . .
    C C111 0.0557(5) 0.5705(5) 0.6447(4) 0.0699(19) Uiso d . 1 1 . .
    C C112 0.0782(5) 0.6529(5) 0.6126(4) 0.071(2) Uiso d . 1 1 . .
    H H112 0.0447 0.6568 0.5694 0.085 Uiso calc R 1 1 . .
    C C113 0.1486(5) 0.7240(5) 0.6465(4) 0.0655(18) Uiso d . 1 1 . .
    H H113 0.1663 0.7781 0.6248 0.079 Uiso calc R 1 1 . .
    C C114 0.1964(5) 0.7230(5) 0.7109(4) 0.077(2) Uiso d . 1 1 . .
    H H114 0.2440 0.7759 0.7338 0.092 Uiso calc R 1 1 . .
    C C115 0.1749(5) 0.6470(5) 0.7404(4) 0.075(2) Uiso d . 1 1 . .
    H H115 0.2078 0.6452 0.7847 0.090 Uiso calc R 1 1 . .
    C C116 0.1042(4) 0.5694(4) 0.7067(3) 0.0581(17) Uiso d . 1 1 . .
    H H116 0.0903 0.5151 0.7280 0.070 Uiso calc R 1 1 . .
    C C117 -0.0207(7) 0.4918(7) 0.6110(5) 0.124(4) Uiso d . 1 1 . .
    H H11C -0.0617 0.4679 0.6467 0.186 Uiso calc R 1 1 . .
    H H11B 0.0017 0.4456 0.5920 0.186 Uiso calc R 1 1 . .
    H H11A -0.0538 0.5086 0.5716 0.186 Uiso calc R 1 1 . .
    C C121 0.1876(6) 0.7334(7) 0.3756(5) 0.1144(13) Uiso d D 1 1 . .
    C C122 0.1926(6) 0.7164(6) 0.4470(5) 0.1144(13) Uiso d D 1 1 . .
    H H122 0.1552 0.7329 0.4780 0.137 Uiso calc R 1 1 . .
    C C123 0.2512(6) 0.6758(6) 0.4737(5) 0.1144(13) Uiso d D 1 1 . .
    H H123 0.2535 0.6653 0.5226 0.137 Uiso calc R 1 1 . .
    C C124 0.3073(7) 0.6499(6) 0.4294(5) 0.1144(13) Uiso d D 1 1 . .
    H H124 0.3483 0.6227 0.4467 0.137 Uiso calc R 1 1 . .
    C C125 0.2983(7) 0.6672(6) 0.3586(5) 0.1144(13) Uiso d D 1 1 . .
    H H125 0.3354 0.6509 0.3274 0.137 Uiso calc R 1 1 . .
    C C126 0.2399(6) 0.7061(6) 0.3296(5) 0.1144(13) Uiso d D 1 1 . .
    H H126 0.2356 0.7140 0.2801 0.137 Uiso calc R 1 1 . .
    C C127 0.1240(6) 0.7751(6) 0.3491(5) 0.1144(13) Uiso d D 1 1 . .
    H H12C 0.1172 0.7685 0.2964 0.172 Uiso calc R 1 1 . .
    H H12D 0.1476 0.8392 0.3678 0.172 Uiso calc R 1 1 . .
    H H12E 0.0647 0.7456 0.3654 0.172 Uiso calc R 1 1 . .
    C C131 0.4604(7) 0.4059(7) 0.3531(5) 0.1180(13) Uiso d D 1 1 . .
    C C132 0.4439(7) 0.4062(7) 0.2790(5) 0.1180(13) Uiso d D 1 1 . .
    H H132 0.3966 0.4237 0.2586 0.142 Uiso calc R 1 1 . .
    C C133 0.4999(6) 0.3798(7) 0.2365(5) 0.1180(13) Uiso d D 1 1 . .
    H H133 0.4852 0.3717 0.1858 0.142 Uiso calc R 1 1 . .
    C C134 0.5760(6) 0.3647(7) 0.2649(5) 0.1180(13) Uiso d D 1 1 . .
    H H134 0.6151 0.3504 0.2345 0.142 Uiso calc R 1 1 . .
    C C135 0.5938(7) 0.3710(7) 0.3392(5) 0.1180(13) Uiso d D 1 1 . .
    H H135 0.6462 0.3616 0.3599 0.142 Uiso calc R 1 1 . .
    C C136 0.5357(6) 0.3908(7) 0.3837(5) 0.1180(13) Uiso d D 1 1 . .
    H H136 0.5477 0.3939 0.4345 0.142 Uiso calc R 1 1 . .
    C C137 0.4025(7) 0.4285(7) 0.4018(5) 0.1180(13) Uiso d . 1 1 . .
    H H13A 0.4404 0.4667 0.4448 0.177 Uiso calc R 1 1 . .
    H H13B 0.3597 0.3732 0.4159 0.177 Uiso calc R 1 1 . .
    H H13C 0.3685 0.4609 0.3775 0.177 Uiso calc R 1 1 . .
    C C141 0.5280(4) 0.0816(4) 0.4727(3) 0.0522(15) Uiso d . 1 1 . .
    H H141 0.5474 0.1377 0.4539 0.063 Uiso calc PR 0.50 1 . .
    C C142 0.5665(4) 0.0736(4) 0.5390(3) 0.0549(16) Uiso d . 1 1 . .
    H H142 0.6124 0.1247 0.5662 0.066 Uiso calc R 1 1 . .
    C C143 0.5395(4) -0.0071(4) 0.5663(3) 0.0556(16) Uiso d . 1 1 . .
    H H143 0.5671 -0.0120 0.6119 0.067 Uiso calc R 1 1 . .
    C C147 0.4373(9) -0.1710(9) 0.5552(7) 0.064(4) Uiso d P 0.50 1 . .
    H H14A 0.4419 -0.2176 0.5201 0.096 Uiso calc PR 0.50 1 . .
    H H14B 0.3735 -0.1854 0.5630 0.096 Uiso calc PR 0.50 1 . .
    H H14C 0.4737 -0.1684 0.6008 0.096 Uiso calc PR 0.50 1 . .
loop_
    _atom_site_aniso_label
    _atom_site_aniso_U_11
    _atom_site_aniso_U_22
    _atom_site_aniso_U_33
    _atom_site_aniso_U_12
    _atom_site_aniso_U_13
    _atom_site_aniso_U_23
    Sn1 0.01573(15) 0.01795(15) 0.01960(15) 0.00602(12) 0.00312(12) -0.00007(11)
    Sn2 0.01583(15) 0.01599(15) 0.01729(15) 0.00685(12) 0.00359(11) -0.00015(11)
    Sn3 0.01641(15) 0.02035(16) 0.02130(16) 0.00919(12) 0.00340(12) 0.00085(12)
    Sn4 0.01893(16) 0.02015(16) 0.02271(16) 0.01062(13) 0.00291(12) 0.00232(12)
    Sn5 0.02239(16) 0.02407(16) 0.01741(15) 0.00931(13) 0.00342(12) 0.00168(12)
    Sn6 0.02153(16) 0.01691(15) 0.02576(17) 0.00640(13) 0.00212(13) 0.00224(12)
    Mo1 0.0186(2) 0.0253(2) 0.0252(2) 0.00811(17) -0.00110(16) -0.00314(16)
    C1 0.023(3) 0.043(3) 0.041(3) 0.015(2) -0.003(2) -0.009(2)
    O1 0.040(2) 0.078(3) 0.056(3) 0.026(2) -0.021(2) -0.025(2)
    C2 0.033(3) 0.039(3) 0.022(3) 0.014(2) 0.001(2) -0.001(2)
    O2 0.062(3) 0.043(2) 0.050(2) 0.027(2) 0.004(2) 0.0147(19)
    C3 0.022(3) 0.044(3) 0.036(3) 0.008(2) -0.005(2) -0.005(2)
    O3 0.037(2) 0.091(3) 0.040(2) 0.018(2) 0.0116(19) -0.009(2)
    C4 0.023(3) 0.033(3) 0.038(3) 0.006(2) 0.000(2) 0.001(2)
    O4 0.033(2) 0.055(2) 0.046(2) 0.0068(18) 0.0154(19) 0.0027(19)
    C5 0.048(3) 0.035(3) 0.034(3) 0.011(3) -0.009(3) -0.008(2)
    O5 0.106(4) 0.033(2) 0.060(3) 0.029(2) -0.019(3) -0.006(2)
    O6 0.0181(15) 0.0214(16) 0.0218(16) 0.0060(13) 0.0087(12) 0.0031(12)
    O7 0.0181(15) 0.0187(15) 0.0211(15) 0.0082(12) 0.0064(12) 0.0014(12)
    O8 0.0194(15) 0.0173(15) 0.0184(15) 0.0080(12) 0.0019(12) 0.0009(12)
    O9 0.0177(15) 0.0169(15) 0.0178(15) 0.0051(12) 0.0055(12) 0.0020(12)
    O10 0.0194(16) 0.0187(15) 0.0210(16) 0.0059(13) 0.0029(12) -0.0001(12)
    N1 0.0158(19) 0.024(2) 0.025(2) 0.0040(16) 0.0032(15) 0.0012(16)
    N2 0.0210(19) 0.0175(18) 0.0220(19) 0.0076(16) 0.0030(16) 0.0003(15)
    O11 0.0173(15) 0.0195(16) 0.0326(18) 0.0072(13) 0.0029(13) 0.0069(13)
    O12 0.0273(18) 0.0206(16) 0.0364(19) 0.0085(14) 0.0134(15) -0.0036(14)
    O21 0.0242(16) 0.0193(15) 0.0204(15) 0.0131(13) 0.0037(13) 0.0008(12)
    O22 0.0189(16) 0.0283(17) 0.0227(16) 0.0114(13) 0.0021(13) -0.0027(13)
    C11 0.023(2) 0.019(2) 0.024(2) 0.0067(19) 0.0014(19) 0.0026(18)
    C12 0.028(3) 0.021(2) 0.027(2) 0.009(2) 0.003(2) 0.0020(19)
    C13 0.023(2) 0.026(3) 0.029(3) 0.007(2) 0.003(2) 0.004(2)
    C14 0.038(3) 0.034(3) 0.035(3) 0.011(2) 0.014(2) 0.012(2)
    C15 0.050(3) 0.042(3) 0.033(3) 0.014(3) 0.021(3) 0.012(2)
    C16 0.040(3) 0.034(3) 0.034(3) 0.010(2) 0.021(2) 0.002(2)
    C17 0.017(2) 0.026(2) 0.030(3) 0.0048(19) 0.0077(19) 0.002(2)
    C18 0.021(2) 0.031(3) 0.030(3) 0.013(2) 0.007(2) -0.001(2)
    C19 0.023(2) 0.022(2) 0.032(3) 0.009(2) 0.007(2) -0.0019(19)
    C21 0.022(2) 0.019(2) 0.026(2) 0.0110(19) 0.0062(19) 0.0021(18)
    C22 0.020(2) 0.020(2) 0.025(2) 0.0099(19) 0.0044(19) -0.0012(18)
    C23 0.025(2) 0.022(2) 0.023(2) 0.0102(19) 0.0077(19) 0.0064(18)
    C24 0.038(3) 0.032(3) 0.027(3) 0.018(2) 0.007(2) -0.001(2)
    C25 0.055(4) 0.043(3) 0.027(3) 0.028(3) -0.008(3) -0.009(2)
    C26 0.039(3) 0.030(3) 0.032(3) 0.017(2) -0.012(2) -0.007(2)
    C27 0.026(2) 0.022(2) 0.024(2) 0.010(2) -0.0004(19) 0.0044(19)
    C28 0.024(2) 0.027(2) 0.024(2) 0.012(2) -0.0030(19) 0.0007(19)
    C29 0.023(2) 0.025(2) 0.022(2) 0.010(2) -0.0006(19) 0.0018(18)
    C31 0.028(3) 0.023(2) 0.025(2) 0.014(2) 0.003(2) 0.0044(19)
    C32 0.026(3) 0.032(3) 0.032(3) 0.013(2) 0.003(2) 0.000(2)
    C33 0.041(3) 0.027(3) 0.036(3) 0.013(2) 0.005(2) 0.000(2)
    C34 0.043(3) 0.028(3) 0.034(3) 0.023(2) 0.013(2) 0.005(2)
    C35 0.028(3) 0.031(3) 0.041(3) 0.015(2) 0.008(2) 0.008(2)
    C36 0.028(3) 0.024(2) 0.028(3) 0.010(2) 0.006(2) 0.0014(19)
    C41 0.022(2) 0.033(3) 0.024(2) 0.011(2) 0.0034(19) -0.002(2)
    C42 0.047(3) 0.041(3) 0.031(3) 0.022(3) -0.002(2) 0.002(2)
    C43 0.059(4) 0.068(4) 0.036(3) 0.027(3) -0.004(3) 0.013(3)
    C44 0.050(4) 0.077(5) 0.025(3) 0.008(3) -0.004(3) -0.006(3)
    C45 0.037(3) 0.050(4) 0.038(3) 0.004(3) 0.010(3) -0.011(3)
    C46 0.029(3) 0.036(3) 0.030(3) 0.007(2) 0.008(2) -0.003(2)
    C51 0.021(2) 0.022(2) 0.032(3) 0.0054(19) 0.005(2) 0.0018(19)
    C52 0.037(3) 0.031(3) 0.037(3) 0.016(2) 0.012(2) 0.003(2)
    C53 0.044(3) 0.034(3) 0.060(4) 0.024(3) 0.016(3) 0.005(3)
    C54 0.041(3) 0.036(3) 0.058(4) 0.015(3) 0.003(3) 0.018(3)
    C55 0.042(3) 0.042(3) 0.039(3) 0.007(3) 0.011(3) 0.012(3)
    C56 0.034(3) 0.031(3) 0.040(3) 0.009(2) 0.010(2) 0.003(2)
    C61 0.024(2) 0.019(2) 0.040(3) 0.010(2) 0.005(2) 0.000(2)
    C62 0.027(3) 0.040(3) 0.054(4) 0.010(2) 0.009(3) -0.018(3)
    C63 0.022(3) 0.048(4) 0.075(4) 0.012(3) -0.009(3) -0.021(3)
    C64 0.044(4) 0.045(3) 0.048(4) 0.012(3) -0.012(3) -0.011(3)
    C65 0.048(4) 0.047(3) 0.033(3) 0.012(3) -0.001(3) 0.000(2)
    C66 0.031(3) 0.037(3) 0.034(3) 0.009(2) 0.006(2) -0.002(2)
    C71 0.029(3) 0.019(2) 0.026(2) 0.014(2) 0.001(2) -0.0062(18)
    C72 0.029(3) 0.027(3) 0.041(3) 0.013(2) 0.003(2) 0.005(2)
    C73 0.023(3) 0.046(3) 0.059(4) 0.014(2) 0.002(3) 0.008(3)
    C74 0.036(3) 0.045(3) 0.040(3) 0.023(3) -0.003(2) 0.002(2)
    C75 0.040(3) 0.039(3) 0.031(3) 0.021(3) 0.005(2) 0.009(2)
    C76 0.030(3) 0.033(3) 0.030(3) 0.016(2) 0.004(2) 0.003(2)
    C81 0.024(2) 0.023(2) 0.020(2) 0.0107(19) 0.0042(19) 0.0060(18)
    C82 0.026(3) 0.026(2) 0.028(3) 0.009(2) 0.005(2) 0.000(2)
    C83 0.025(3) 0.035(3) 0.039(3) 0.005(2) 0.006(2) -0.001(2)
    C84 0.035(3) 0.028(3) 0.043(3) -0.001(2) 0.002(2) -0.005(2)
    C85 0.037(3) 0.025(3) 0.036(3) 0.011(2) 0.002(2) -0.002(2)
    C86 0.029(3) 0.025(2) 0.028(3) 0.010(2) 0.003(2) 0.003(2)
    C91 0.015(2) 0.028(2) 0.026(2) 0.0090(19) -0.0061(19) -0.0020(19)
    C92 0.038(3) 0.039(3) 0.033(3) 0.022(2) 0.009(2) 0.008(2)
    C93 0.046(3) 0.044(3) 0.047(3) 0.033(3) 0.008(3) 0.016(3)
    C94 0.034(3) 0.046(3) 0.048(3) 0.027(3) 0.011(3) 0.003(3)
    C95 0.030(3) 0.043(3) 0.036(3) 0.014(2) 0.008(2) 0.004(2)
    C96 0.024(2) 0.032(3) 0.031(3) 0.012(2) 0.002(2) 0.004(2)
    C101 0.030(3) 0.030(3) 0.019(2) 0.017(2) -0.003(2) 0.0015(19)
    C102 0.031(3) 0.041(3) 0.032(3) 0.017(2) -0.005(2) -0.003(2)
    C103 0.037(3) 0.054(4) 0.033(3) 0.021(3) -0.013(2) -0.009(3)
    C104 0.059(4) 0.068(4) 0.020(3) 0.030(3) -0.003(3) -0.005(3)
    C105 0.044(3) 0.065(4) 0.026(3) 0.018(3) 0.006(2) 0.001(3)
    C106 0.033(3) 0.035(3) 0.028(3) 0.011(2) 0.001(2) -0.001(2)
_geom_special_details
;
All e.s.d.'s (except the e.s.d. in the dihedral angle between two l.s. planes)
are estimated using the full covariance matrix. The cell e.s.d.'s are taken
into account individually in the estimation of e.s.d.'s in distances, angles
and torsion angles; correlations between e.s.d.'s in cell parameters are only
used when they are defined by crystal symmetry. An approximate (isotropic)
treatment of cell e.s.d.'s is used for estimating e.s.d.'s involving l.s.
planes.
;
loop_
    _geom_bond_atom_site_label_1
    _geom_bond_atom_site_label_2
    _geom_bond_site_symmetry_2
    _geom_bond_distance
    _geom_bond_publ_flag
    Sn1 O12 . 2.009(3) ?
    Sn1 O11 . 2.047(3) ?
    Sn1 O6 . 2.140(3) ?
    Sn1 N1 . 2.414(3) ?
    Sn1 Mo1 . 2.7879(5) ?
    Sn2 O9 . 2.006(3) ?
    Sn2 O7 . 2.012(3) ?
    Sn2 O21 . 2.053(3) ?
    Sn2 O8 2_775 2.116(3) ?
    Sn2 O8 . 2.130(3) ?
    Sn2 N2 . 2.298(3) ?
    Sn2 Sn2 2_775 3.2809(6) ?
    Sn3 O7 . 2.109(3) ?
    Sn3 O9 2_775 2.113(3) ?
    Sn3 O6 . 2.205(3) ?
    Sn3 O8 2_775 2.475(3) ?
    Sn4 O10 . 2.075(3) ?
    Sn4 O22 . 2.119(3) ?
    Sn4 O8 2_775 2.184(3) ?
    Sn5 O10 2_775 2.083(3) ?
    Sn5 O9 2_775 2.152(3) ?
    Sn5 O6 . 2.214(3) ?
    Sn6 O10 2_775 2.064(3) ?
    Sn6 O7 . 2.159(3) ?
    Sn6 O6 . 2.240(3) ?
    Mo1 C1 . 1.986(5) ?
    Mo1 C5 . 2.035(6) ?
    Mo1 C4 . 2.040(5) ?
    Mo1 C3 . 2.047(5) ?
    Mo1 C2 . 2.050(5) ?
    C1 O1 . 1.147(6) ?
    C2 O2 . 1.136(6) ?
    C3 O3 . 1.141(6) ?
    C4 O4 . 1.137(6) ?
    C5 O5 . 1.136(6) ?
    O8 Sn2 2_775 2.116(3) ?
    O8 Sn4 2_775 2.184(3) ?
    O8 Sn3 2_775 2.475(3) ?
    O9 Sn3 2_775 2.113(3) ?
    O9 Sn5 2_775 2.152(3) ?
    O10 Sn6 2_775 2.064(3) ?
    O10 Sn5 2_775 2.083(3) ?
    N1 C13 . 1.347(6) ?
    N1 C17 . 1.351(6) ?
    N2 C23 . 1.361(5) ?
    N2 C27 . 1.364(5) ?
    O11 C11 . 1.416(5) ?
    O12 C19 . 1.420(5) ?
    O21 C21 . 1.433(5) ?
    O22 C29 . 1.415(5) ?
    C11 C41 . 1.522(6) ?
    C11 C31 . 1.536(6) ?
    C11 C12 . 1.547(6) ?
    C12 C13 . 1.501(6) ?
    C12 H12A . 0.9900 ?
    C12 H12B . 0.9900 ?
    C13 C14 . 1.383(6) ?
    C14 C15 . 1.380(7) ?
    C14 H14 . 0.9500 ?
    C15 C16 . 1.384(7) ?
    C15 H15 . 0.9500 ?
    C16 C17 . 1.386(6) ?
    C16 H16 . 0.9500 ?
    C17 C18 . 1.496(6) ?
    C18 C19 . 1.553(6) ?
    C18 H18A . 0.9900 ?
    C18 H18B . 0.9900 ?
    C19 C61 . 1.537(6) ?
    C19 C51 . 1.539(6) ?
    C21 C71 . 1.532(6) ?
    C21 C81 . 1.538(6) ?
    C21 C22 . 1.549(6) ?
    C22 C23 . 1.503(6) ?
    C22 H22A . 0.9900 ?
    C22 H22B . 0.9900 ?
    C23 C24 . 1.383(6) ?
    C24 C25 . 1.381(7) ?
    C24 H24 . 0.9500 ?
    C25 C26 . 1.371(7) ?
    C25 H25 . 0.9500 ?
    C26 C27 . 1.392(6) ?
    C26 H26 . 0.9500 ?
    C27 C28 . 1.486(6) ?
    C28 C29 . 1.567(6) ?
    C28 H28A . 0.9900 ?
    C28 H28B . 0.9900 ?
    C29 C91 . 1.536(6) ?
    C29 C101 . 1.542(6) ?
    C31 C32 . 1.390(6) ?
    C31 C36 . 1.394(6) ?
    C32 C33 . 1.399(7) ?
    C32 H32 . 0.9500 ?
    C33 C34 . 1.361(7) ?
    C33 H33 . 0.9500 ?
    C34 C35 . 1.384(7) ?
    C34 H34 . 0.9500 ?
    C35 C36 . 1.373(6) ?
    C35 H35 . 0.9500 ?
    C36 H36 . 0.9500 ?
    C41 C46 . 1.391(6) ?
    C41 C42 . 1.392(7) ?
    C42 C43 . 1.399(7) ?
    C42 H42 . 0.9500 ?
    C43 C44 . 1.361(8) ?
    C43 H43 . 0.9500 ?
    C44 C45 . 1.358(8) ?
    C44 H44 . 0.9500 ?
    C45 C46 . 1.388(7) ?
    C45 H45 . 0.9500 ?
    C46 H46 . 0.9500 ?
    C51 C56 . 1.385(6) ?
    C51 C52 . 1.386(6) ?
    C52 C53 . 1.391(7) ?
    C52 H52 . 0.9500 ?
    C53 C54 . 1.359(8) ?
    C53 H53 . 0.9500 ?
    C54 C55 . 1.371(8) ?
    C54 H54 . 0.9500 ?
    C55 C56 . 1.400(7) ?
    C55 H55 . 0.9500 ?
    C56 H56 . 0.9500 ?
    C61 C66 . 1.379(7) ?
    C61 C62 . 1.395(7) ?
    C62 C63 . 1.375(7) ?
    C62 H62 . 0.9500 ?
    C63 C64 . 1.382(8) ?
    C63 H63 . 0.9500 ?
    C64 C65 . 1.369(8) ?
    C64 H64 . 0.9500 ?
    C65 C66 . 1.373(7) ?
    C65 H65 . 0.9500 ?
    C66 H66 . 0.9500 ?
    C71 C72 . 1.384(6) ?
    C71 C76 . 1.390(6) ?
    C72 C73 . 1.383(7) ?
    C72 H72 . 0.9500 ?
    C73 C74 . 1.378(7) ?
    C73 H73 . 0.9500 ?
    C74 C75 . 1.370(7) ?
    C74 H74 . 0.9500 ?
    C75 C76 . 1.383(7) ?
    C75 H75 . 0.9500 ?
    C76 H76 . 0.9500 ?
    C81 C82 . 1.378(6) ?
    C81 C86 . 1.397(6) ?
    C82 C83 . 1.386(6) ?
    C82 H82 . 0.9500 ?
    C83 C84 . 1.376(7) ?
    C83 H83 . 0.9500 ?
    C84 C85 . 1.373(7) ?
    C84 H84 . 0.9500 ?
    C85 C86 . 1.380(6) ?
    C85 H85 . 0.9500 ?
    C86 H86 . 0.9500 ?
    C91 C96 . 1.385(6) ?
    C91 C92 . 1.389(6) ?
    C92 C93 . 1.378(7) ?
    C92 H92 . 0.9500 ?
    C93 C94 . 1.378(7) ?
    C93 H93 . 0.9500 ?
    C94 C95 . 1.365(7) ?
    C94 H94 . 0.9500 ?
    C95 C96 . 1.392(7) ?
    C95 H95 . 0.9500 ?
    C96 H96 . 0.9500 ?
    C101 C106 . 1.382(7) ?
    C101 C102 . 1.383(6) ?
    C102 C103 . 1.383(7) ?
    C102 H102 . 0.9500 ?
    C103 C104 . 1.368(8) ?
    C103 H103 . 0.9500 ?
    C104 C105 . 1.383(8) ?
    C104 H104 . 0.9500 ?
    C105 C106 . 1.388(7) ?
    C105 H105 . 0.9500 ?
    C106 H106 . 0.9500 ?
    C111 C116 . 1.344(9) ?
    C111 C112 . 1.438(9) ?
    C111 C117 . 1.453(11) ?
    C112 C113 . 1.343(9) ?
    C112 H112 . 0.9500 ?
    C113 C114 . 1.374(9) ?
    C113 H113 . 0.9500 ?
    C114 C115 . 1.326(10) ?
    C114 H114 . 0.9500 ?
    C115 C116 . 1.400(9) ?
    C115 H115 . 0.9500 ?
    C116 H116 . 0.9500 ?
    C117 H11C . 0.9800 ?
    C117 H11B . 0.9800 ?
    C117 H11A . 0.9800 ?
    C121 C122 . 1.392(5) ?
    C121 C126 . 1.393(5) ?
    C121 C127 . 1.466(5) ?
    C122 C123 . 1.391(5) ?
    C122 H122 . 0.9500 ?
    C123 C124 . 1.407(5) ?
    C123 H123 . 0.9500 ?
    C124 C125 . 1.388(5) ?
    C124 H124 . 0.9500 ?
    C125 C126 . 1.383(5) ?
    C125 H125 . 0.9500 ?
    C126 H126 . 0.9500 ?
    C127 H12C . 0.9800 ?
    C127 H12D . 0.9800 ?
    C127 H12E . 0.9800 ?
    C131 C136 . 1.384(5) ?
    C131 C132 . 1.395(5) ?
    C131 C137 . 1.462(12) ?
    C132 C133 . 1.390(5) ?
    C132 H132 . 0.9500 ?
    C133 C134 . 1.380(5) ?
    C133 H133 . 0.9500 ?
    C134 C135 . 1.388(5) ?
    C134 H134 . 0.9500 ?
    C135 C136 . 1.393(5) ?
    C135 H135 . 0.9500 ?
    C136 H136 . 0.9500 ?
    C137 H13A . 0.9800 ?
    C137 H13B . 0.9800 ?
    C137 H13C . 0.9800 ?
    C141 C142 . 1.375(8) ?
    C141 C143 2_656 1.386(8) ?
    C141 H141 . 0.9500 ?
    C142 C143 . 1.369(8) ?
    C142 H142 . 0.9500 ?
    C143 C141 2_656 1.386(8) ?
    C143 H143 . 0.9500 ?
    C147 C141 2_656 1.498(13) ?
    C147 H14A . 0.9800 ?
    C147 H14B . 0.9800 ?
    C147 H14C . 0.9800 ?
loop_
    _geom_angle_atom_site_label_1
    _geom_angle_atom_site_label_2
    _geom_angle_atom_site_label_3
    _geom_angle_site_symmetry_1
    _geom_angle_site_symmetry_3
    _geom_angle
    _geom_angle_publ_flag
    O12 Sn1 O11 . . 99.97(12) ?
    O12 Sn1 O6 . . 83.14(11) ?
    O11 Sn1 O6 . . 75.96(11) ?
    O12 Sn1 N1 . . 82.07(12) ?
    O11 Sn1 N1 . . 78.62(12) ?
    O6 Sn1 N1 . . 147.76(11) ?
    O12 Sn1 Mo1 . . 125.85(9) ?
    O11 Sn1 Mo1 . . 134.16(8) ?
    O6 Sn1 Mo1 . . 107.49(8) ?
    N1 Sn1 Mo1 . . 104.41(8) ?
    O9 Sn2 O7 . . 169.60(11) ?
    O9 Sn2 O21 . . 108.06(11) ?
    O7 Sn2 O21 . . 82.30(11) ?
    O9 Sn2 O8 . 2_775 90.44(11) ?
    O7 Sn2 O8 . 2_775 80.06(11) ?
    O21 Sn2 O8 . 2_775 153.54(11) ?
    O9 Sn2 O8 . . 81.62(11) ?
    O7 Sn2 O8 . . 100.48(11) ?
    O21 Sn2 O8 . . 85.22(11) ?
    O8 Sn2 O8 2_775 . 78.81(11) ?
    O9 Sn2 N2 . . 83.69(11) ?
    O7 Sn2 N2 . . 97.19(12) ?
    O21 Sn2 N2 . . 82.47(11) ?
    O8 Sn2 N2 2_775 . 119.15(11) ?
    O8 Sn2 N2 . . 156.87(11) ?
    O9 Sn2 Sn2 . 2_775 84.85(8) ?
    O7 Sn2 Sn2 . 2_775 90.39(8) ?
    O21 Sn2 Sn2 . 2_775 121.55(8) ?
    O8 Sn2 Sn2 2_775 2_775 39.57(7) ?
    O8 Sn2 Sn2 . 2_775 39.25(7) ?
    N2 Sn2 Sn2 . 2_775 155.68(8) ?
    O7 Sn3 O9 . 2_775 95.76(11) ?
    O7 Sn3 O6 . . 76.64(10) ?
    O9 Sn3 O6 2_775 . 76.33(10) ?
    O7 Sn3 O8 . 2_775 70.30(10) ?
    O9 Sn3 O8 2_775 2_775 71.76(10) ?
    O6 Sn3 O8 . 2_775 130.61(10) ?
    O10 Sn4 O22 . . 82.66(11) ?
    O10 Sn4 O8 . 2_775 86.82(11) ?
    O22 Sn4 O8 . 2_775 85.41(11) ?
    O10 Sn5 O9 2_775 2_775 91.93(11) ?
    O10 Sn5 O6 2_775 . 78.14(11) ?
    O9 Sn5 O6 2_775 . 75.37(10) ?
    O10 Sn6 O7 2_775 . 93.17(11) ?
    O10 Sn6 O6 2_775 . 77.92(11) ?
    O7 Sn6 O6 . . 74.91(10) ?
    C1 Mo1 C5 . . 90.9(2) ?
    C1 Mo1 C4 . . 93.3(2) ?
    C5 Mo1 C4 . . 87.0(2) ?
    C1 Mo1 C3 . . 84.9(2) ?
    C5 Mo1 C3 . . 89.5(2) ?
    C4 Mo1 C3 . . 176.0(2) ?
    C1 Mo1 C2 . . 85.6(2) ?
    C5 Mo1 C2 . . 176.5(2) ?
    C4 Mo1 C2 . . 93.7(2) ?
    C3 Mo1 C2 . . 89.7(2) ?
    C1 Mo1 Sn1 . . 175.92(15) ?
    C5 Mo1 Sn1 . . 93.13(14) ?
    C4 Mo1 Sn1 . . 87.44(14) ?
    C3 Mo1 Sn1 . . 94.62(13) ?
    C2 Mo1 Sn1 . . 90.32(13) ?
    O1 C1 Mo1 . . 175.1(5) ?
    O2 C2 Mo1 . . 174.7(4) ?
    O3 C3 Mo1 . . 174.1(4) ?
    O4 C4 Mo1 . . 177.1(5) ?
    O5 C5 Mo1 . . 177.1(5) ?
    Sn1 O6 Sn3 . . 125.55(13) ?
    Sn1 O6 Sn5 . . 115.29(12) ?
    Sn3 O6 Sn5 . . 101.54(11) ?
    Sn1 O6 Sn6 . . 112.17(12) ?
    Sn3 O6 Sn6 . . 101.22(11) ?
    Sn5 O6 Sn6 . . 96.48(11) ?
    Sn2 O7 Sn3 . . 112.51(12) ?
    Sn2 O7 Sn6 . . 120.20(13) ?
    Sn3 O7 Sn6 . . 107.23(12) ?
    Sn2 O8 Sn2 2_775 . 101.19(11) ?
    Sn2 O8 Sn4 2_775 2_775 130.09(13) ?
    Sn2 O8 Sn4 . 2_775 116.31(12) ?
    Sn2 O8 Sn3 2_775 2_775 96.23(10) ?
    Sn2 O8 Sn3 . 2_775 94.86(10) ?
    Sn4 O8 Sn3 2_775 2_775 111.20(11) ?
    Sn2 O9 Sn3 . 2_775 111.21(12) ?
    Sn2 O9 Sn5 . 2_775 130.83(14) ?
    Sn3 O9 Sn5 2_775 2_775 106.75(11) ?
    Sn6 O10 Sn4 2_775 . 127.47(14) ?
    Sn6 O10 Sn5 2_775 2_775 106.46(12) ?
    Sn4 O10 Sn5 . 2_775 120.31(13) ?
    C13 N1 C17 . . 120.3(4) ?
    C13 N1 Sn1 . . 119.1(3) ?
    C17 N1 Sn1 . . 120.1(3) ?
    C23 N2 C27 . . 118.9(4) ?
    C23 N2 Sn2 . . 114.9(3) ?
    C27 N2 Sn2 . . 125.9(3) ?
    C11 O11 Sn1 . . 129.7(2) ?
    C19 O12 Sn1 . . 132.0(3) ?
    C21 O21 Sn2 . . 126.6(2) ?
    C29 O22 Sn4 . . 120.8(2) ?
    O11 C11 C41 . . 110.5(3) ?
    O11 C11 C31 . . 105.7(3) ?
    C41 C11 C31 . . 110.1(4) ?
    O11 C11 C12 . . 110.8(3) ?
    C41 C11 C12 . . 107.5(4) ?
    C31 C11 C12 . . 112.3(3) ?
    C13 C12 C11 . . 111.4(4) ?
    C13 C12 H12A . . 109.4 ?
    C11 C12 H12A . . 109.4 ?
    C13 C12 H12B . . 109.4 ?
    C11 C12 H12B . . 109.4 ?
    H12A C12 H12B . . 108.0 ?
    N1 C13 C14 . . 121.1(4) ?
    N1 C13 C12 . . 116.2(4) ?
    C14 C13 C12 . . 122.6(4) ?
    C15 C14 C13 . . 118.8(5) ?
    C15 C14 H14 . . 120.6 ?
    C13 C14 H14 . . 120.6 ?
    C14 C15 C16 . . 120.1(5) ?
    C14 C15 H15 . . 120.0 ?
    C16 C15 H15 . . 120.0 ?
    C15 C16 C17 . . 118.8(5) ?
    C15 C16 H16 . . 120.6 ?
    C17 C16 H16 . . 120.6 ?
    N1 C17 C16 . . 120.8(4) ?
    N1 C17 C18 . . 116.4(4) ?
    C16 C17 C18 . . 122.7(4) ?
    C17 C18 C19 . . 116.8(4) ?
    C17 C18 H18A . . 108.1 ?
    C19 C18 H18A . . 108.1 ?
    C17 C18 H18B . . 108.1 ?
    C19 C18 H18B . . 108.1 ?
    H18A C18 H18B . . 107.3 ?
    O12 C19 C61 . . 108.0(4) ?
    O12 C19 C51 . . 110.1(4) ?
    C61 C19 C51 . . 109.7(4) ?
    O12 C19 C18 . . 111.0(3) ?
    C61 C19 C18 . . 112.0(4) ?
    C51 C19 C18 . . 106.0(4) ?
    O21 C21 C71 . . 106.6(3) ?
    O21 C21 C81 . . 111.7(3) ?
    C71 C21 C81 . . 110.4(3) ?
    O21 C21 C22 . . 108.7(3) ?
    C71 C21 C22 . . 112.7(4) ?
    C81 C21 C22 . . 106.8(3) ?
    C23 C22 C21 . . 109.1(3) ?
    C23 C22 H22A . . 109.9 ?
    C21 C22 H22A . . 109.9 ?
    C23 C22 H22B . . 109.9 ?
    C21 C22 H22B . . 109.9 ?
    H22A C22 H22B . . 108.3 ?
    N2 C23 C24 . . 121.5(4) ?
    N2 C23 C22 . . 119.7(4) ?
    C24 C23 C22 . . 118.2(4) ?
    C25 C24 C23 . . 119.9(4) ?
    C25 C24 H24 . . 120.1 ?
    C23 C24 H24 . . 120.1 ?
    C26 C25 C24 . . 118.1(5) ?
    C26 C25 H25 . . 120.9 ?
    C24 C25 H25 . . 120.9 ?
    C25 C26 C27 . . 121.2(5) ?
    C25 C26 H26 . . 119.4 ?
    C27 C26 H26 . . 119.4 ?
    N2 C27 C26 . . 119.9(4) ?
    N2 C27 C28 . . 120.1(4) ?
    C26 C27 C28 . . 119.9(4) ?
    C27 C28 C29 . . 111.5(4) ?
    C27 C28 H28A . . 109.3 ?
    C29 C28 H28A . . 109.3 ?
    C27 C28 H28B . . 109.3 ?
    C29 C28 H28B . . 109.3 ?
    H28A C28 H28B . . 108.0 ?
    O22 C29 C91 . . 110.1(3) ?
    O22 C29 C101 . . 111.5(4) ?
    C91 C29 C101 . . 109.1(3) ?
    O22 C29 C28 . . 107.8(3) ?
    C91 C29 C28 . . 111.4(4) ?
    C101 C29 C28 . . 106.8(3) ?
    C32 C31 C36 . . 117.8(4) ?
    C32 C31 C11 . . 124.4(4) ?
    C36 C31 C11 . . 117.4(4) ?
    C31 C32 C33 . . 120.6(4) ?
    C31 C32 H32 . . 119.7 ?
    C33 C32 H32 . . 119.7 ?
    C34 C33 C32 . . 120.1(5) ?
    C34 C33 H33 . . 120.0 ?
    C32 C33 H33 . . 120.0 ?
    C33 C34 C35 . . 120.1(5) ?
    C33 C34 H34 . . 119.9 ?
    C35 C34 H34 . . 119.9 ?
    C36 C35 C34 . . 119.9(5) ?
    C36 C35 H35 . . 120.0 ?
    C34 C35 H35 . . 120.0 ?
    C35 C36 C31 . . 121.4(4) ?
    C35 C36 H36 . . 119.3 ?
    C31 C36 H36 . . 119.3 ?
    C46 C41 C42 . . 118.6(4) ?
    C46 C41 C11 . . 121.5(4) ?
    C42 C41 C11 . . 119.8(4) ?
    C41 C42 C43 . . 119.6(5) ?
    C41 C42 H42 . . 120.2 ?
    C43 C42 H42 . . 120.2 ?
    C44 C43 C42 . . 120.6(6) ?
    C44 C43 H43 . . 119.7 ?
    C42 C43 H43 . . 119.7 ?
    C45 C44 C43 . . 120.4(5) ?
    C45 C44 H44 . . 119.8 ?
    C43 C44 H44 . . 119.8 ?
    C44 C45 C46 . . 120.5(5) ?
    C44 C45 H45 . . 119.8 ?
    C46 C45 H45 . . 119.8 ?
    C45 C46 C41 . . 120.3(5) ?
    C45 C46 H46 . . 119.8 ?
    C41 C46 H46 . . 119.8 ?
    C56 C51 C52 . . 118.2(4) ?
    C56 C51 C19 . . 120.5(4) ?
    C52 C51 C19 . . 121.3(4) ?
    C51 C52 C53 . . 120.9(5) ?
    C51 C52 H52 . . 119.6 ?
    C53 C52 H52 . . 119.6 ?
    C54 C53 C52 . . 120.4(5) ?
    C54 C53 H53 . . 119.8 ?
    C52 C53 H53 . . 119.8 ?
    C53 C54 C55 . . 119.9(5) ?
    C53 C54 H54 . . 120.1 ?
    C55 C54 H54 . . 120.1 ?
    C54 C55 C56 . . 120.3(5) ?
    C54 C55 H55 . . 119.8 ?
    C56 C55 H55 . . 119.8 ?
    C51 C56 C55 . . 120.3(5) ?
    C51 C56 H56 . . 119.9 ?
    C55 C56 H56 . . 119.9 ?
    C66 C61 C62 . . 117.2(5) ?
    C66 C61 C19 . . 124.3(4) ?
    C62 C61 C19 . . 118.5(4) ?
    C63 C62 C61 . . 121.1(5) ?
    C63 C62 H62 . . 119.5 ?
    C61 C62 H62 . . 119.5 ?
    C62 C63 C64 . . 120.8(5) ?
    C62 C63 H63 . . 119.6 ?
    C64 C63 H63 . . 119.6 ?
    C65 C64 C63 . . 118.3(5) ?
    C65 C64 H64 . . 120.8 ?
    C63 C64 H64 . . 120.8 ?
    C64 C65 C66 . . 121.1(5) ?
    C64 C65 H65 . . 119.5 ?
    C66 C65 H65 . . 119.5 ?
    C65 C66 C61 . . 121.6(5) ?
    C65 C66 H66 . . 119.2 ?
    C61 C66 H66 . . 119.2 ?
    C72 C71 C76 . . 118.1(4) ?
    C72 C71 C21 . . 123.5(4) ?
    C76 C71 C21 . . 118.2(4) ?
    C73 C72 C71 . . 121.1(5) ?
    C73 C72 H72 . . 119.5 ?
    C71 C72 H72 . . 119.5 ?
    C74 C73 C72 . . 119.9(5) ?
    C74 C73 H73 . . 120.0 ?
    C72 C73 H73 . . 120.0 ?
    C75 C74 C73 . . 119.8(5) ?
    C75 C74 H74 . . 120.1 ?
    C73 C74 H74 . . 120.1 ?
    C74 C75 C76 . . 120.4(5) ?
    C74 C75 H75 . . 119.8 ?
    C76 C75 H75 . . 119.8 ?
    C75 C76 C71 . . 120.7(5) ?
    C75 C76 H76 . . 119.7 ?
    C71 C76 H76 . . 119.7 ?
    C82 C81 C86 . . 118.8(4) ?
    C82 C81 C21 . . 122.8(4) ?
    C86 C81 C21 . . 118.2(4) ?
    C81 C82 C83 . . 120.5(4) ?
    C81 C82 H82 . . 119.8 ?
    C83 C82 H82 . . 119.8 ?
    C84 C83 C82 . . 120.6(5) ?
    C84 C83 H83 . . 119.7 ?
    C82 C83 H83 . . 119.7 ?
    C85 C84 C83 . . 119.1(5) ?
    C85 C84 H84 . . 120.4 ?
    C83 C84 H84 . . 120.4 ?
    C84 C85 C86 . . 121.0(5) ?
    C84 C85 H85 . . 119.5 ?
    C86 C85 H85 . . 119.5 ?
    C85 C86 C81 . . 119.9(4) ?
    C85 C86 H86 . . 120.0 ?
    C81 C86 H86 . . 120.0 ?
    C96 C91 C92 . . 117.7(4) ?
    C96 C91 C29 . . 123.2(4) ?
    C92 C91 C29 . . 118.9(4) ?
    C93 C92 C91 . . 121.3(5) ?
    C93 C92 H92 . . 119.3 ?
    C91 C92 H92 . . 119.3 ?
    C94 C93 C92 . . 120.1(5) ?
    C94 C93 H93 . . 120.0 ?
    C92 C93 H93 . . 120.0 ?
    C95 C94 C93 . . 119.8(5) ?
    C95 C94 H94 . . 120.1 ?
    C93 C94 H94 . . 120.1 ?
    C94 C95 C96 . . 120.2(5) ?
    C94 C95 H95 . . 119.9 ?
    C96 C95 H95 . . 119.9 ?
    C91 C96 C95 . . 120.9(4) ?
    C91 C96 H96 . . 119.6 ?
    C95 C96 H96 . . 119.6 ?
    C106 C101 C102 . . 118.8(4) ?
    C106 C101 C29 . . 121.2(4) ?
    C102 C101 C29 . . 119.8(4) ?
    C101 C102 C103 . . 120.8(5) ?
    C101 C102 H102 . . 119.6 ?
    C103 C102 H102 . . 119.6 ?
    C104 C103 C102 . . 120.1(5) ?
    C104 C103 H103 . . 119.9 ?
    C102 C103 H103 . . 119.9 ?
    C103 C104 C105 . . 119.9(5) ?
    C103 C104 H104 . . 120.1 ?
    C105 C104 H104 . . 120.1 ?
    C104 C105 C106 . . 119.9(5) ?
    C104 C105 H105 . . 120.0 ?
    C106 C105 H105 . . 120.0 ?
    C101 C106 C105 . . 120.5(5) ?
    C101 C106 H106 . . 119.8 ?
    C105 C106 H106 . . 119.8 ?
    C116 C111 C112 . . 118.9(7) ?
    C116 C111 C117 . . 121.6(7) ?
    C112 C111 C117 . . 119.4(7) ?
    C113 C112 C111 . . 117.0(7) ?
    C113 C112 H112 . . 121.5 ?
    C111 C112 H112 . . 121.5 ?
    C112 C113 C114 . . 123.7(7) ?
    C112 C113 H113 . . 118.1 ?
    C114 C113 H113 . . 118.1 ?
    C115 C114 C113 . . 118.9(8) ?
    C115 C114 H114 . . 120.6 ?
    C113 C114 H114 . . 120.6 ?
    C114 C115 C116 . . 120.4(8) ?
    C114 C115 H115 . . 119.8 ?
    C116 C115 H115 . . 119.8 ?
    C111 C116 C115 . . 121.0(7) ?
    C111 C116 H116 . . 119.5 ?
    C115 C116 H116 . . 119.5 ?
    C111 C117 H11C . . 109.5 ?
    C111 C117 H11B . . 109.5 ?
    H11C C117 H11B . . 109.5 ?
    C111 C117 H11A . . 109.5 ?
    H11C C117 H11A . . 109.5 ?
    H11B C117 H11A . . 109.5 ?
    C122 C121 C126 . . 119.3(8) ?
    C122 C121 C127 . . 119.7(8) ?
    C126 C121 C127 . . 121.0(8) ?
    C123 C122 C121 . . 121.2(9) ?
    C123 C122 H122 . . 119.4 ?
    C121 C122 H122 . . 119.4 ?
    C122 C123 C124 . . 121.2(10) ?
    C122 C123 H123 . . 119.4 ?
    C124 C123 H123 . . 119.4 ?
    C125 C124 C123 . . 115.0(10) ?
    C125 C124 H124 . . 122.5 ?
    C123 C124 H124 . . 122.5 ?
    C126 C125 C124 . . 125.7(10) ?
    C126 C125 H125 . . 117.1 ?
    C124 C125 H125 . . 117.1 ?
    C125 C126 C121 . . 117.5(9) ?
    C125 C126 H126 . . 121.2 ?
    C121 C126 H126 . . 121.2 ?
    C121 C127 H12C . . 109.5 ?
    C121 C127 H12D . . 109.5 ?
    H12C C127 H12D . . 109.5 ?
    C121 C127 H12E . . 109.5 ?
    H12C C127 H12E . . 109.5 ?
    H12D C127 H12E . . 109.5 ?
    C136 C131 C132 . . 121.6(10) ?
    C136 C131 C137 . . 117.3(9) ?
    C132 C131 C137 . . 121.0(9) ?
    C133 C132 C131 . . 117.0(10) ?
    C133 C132 H132 . . 121.5 ?
    C131 C132 H132 . . 121.5 ?
    C134 C133 C132 . . 122.9(10) ?
    C134 C133 H133 . . 118.6 ?
    C132 C133 H133 . . 118.6 ?
    C133 C134 C135 . . 118.2(10) ?
    C133 C134 H134 . . 120.9 ?
    C135 C134 H134 . . 120.9 ?
    C134 C135 C136 . . 120.8(10) ?
    C134 C135 H135 . . 119.6 ?
    C136 C135 H135 . . 119.6 ?
    C131 C136 C135 . . 119.1(10) ?
    C131 C136 H136 . . 120.5 ?
    C135 C136 H136 . . 120.5 ?
    C131 C137 H13A . . 109.5 ?
    C131 C137 H13B . . 109.5 ?
    H13A C137 H13B . . 109.5 ?
    C131 C137 H13C . . 109.5 ?
    H13A C137 H13C . . 109.5 ?
    H13B C137 H13C . . 109.5 ?
    C142 C141 C143 . 2_656 119.3(6) ?
    C142 C141 H141 . . 120.3 ?
    C143 C141 H141 2_656 . 120.3 ?
    C143 C142 C141 . . 120.8(6) ?
    C143 C142 H142 . . 119.6 ?
    C141 C142 H142 . . 119.6 ?
    C142 C143 C141 . 2_656 119.9(6) ?
    C142 C143 H143 . . 120.0 ?
    C141 C143 H143 2_656 . 120.0 ?
    C141 C147 H14A 2_656 . 109.5 ?
    C141 C147 H14B 2_656 . 109.5 ?
    H14A C147 H14B . . 109.5 ?
    C141 C147 H14C 2_656 . 109.5 ?
    H14A C147 H14C . . 109.5 ?
    H14B C147 H14C . . 109.5 ?
loop_
    _geom_hbond_atom_site_label_D
    _geom_hbond_atom_site_label_H
    _geom_hbond_atom_site_label_A
    _geom_hbond_site_symmetry_A
    _geom_hbond_distance_DH
    _geom_hbond_distance_HA
    _geom_hbond_distance_DA
    _geom_hbond_angle_DHA
    C22 H22A O9 . 0.99 2.28 3.052(5) 133.8
    C28 H28A O7 . 0.99 2.48 3.378(5) 150.6
    C33 H33 O1 2_665 0.95 2.53 3.205(6) 128.2
_iucr_refine_instructions_details
;
TITL x in P-1
CELL 0.71073  15.8218  15.9933  18.8064  94.833  95.014 110.605
ZERR    1.00   0.0017   0.0017   0.0020   0.002   0.002   0.002
LATT  1
SFAC C H N O MO SN
UNIT 191 164 4 28 2 12
TEMP -100
SIZE .25 .10 .08
EQIV $1 1-X, -Y, 1-Z
BIND C147 C141_$1
FREE C141 C147_$1
DFIX 1.40 .005 C131 C132 C132 C133 C133 C134 C134 C135 C135 C136 =
       C136 C131
DFIX 1.40 .005 C121 C122 C122 C123 C123 C124 C124 C125 C125 C126 =
       C126 C121
DFIX 1.48 .005 C121 C127
L.S. 10
BOND $H
ACTA
FMAP 2
PLAN 8
OMIT -2 50.1
OMIT 0 0 1
OMIT 0 1 1
OMIT 1 -1 1
OMIT 1 0 1
OMIT -1 1 0
OMIT 1 0 0
OMIT 0 1 0
OMIT -1 0 1
OMIT 0 -1 1
WGHT    0.032700    7.035900
FVAR       0.04555   0.11441   0.11803
SN1   6    0.685246    0.791596    0.170459    11.00000    0.01573    0.01795 =
         0.01960   -0.00007    0.00312    0.00602
SN2   6    0.966134    0.911141   -0.060628    11.00000    0.01583    0.01599 =
         0.01729   -0.00015    0.00359    0.00685
SN3   6    0.810971    0.952093    0.039582    11.00000    0.01641    0.02035 =
         0.02130    0.00085    0.00340    0.00919
SN4   6    0.899300    1.117309   -0.097902    11.00000    0.01893    0.02015 =
         0.02271    0.00232    0.00291    0.01062
SN5   6    0.929820    0.927915    0.192584    11.00000    0.02239    0.02407 =
         0.01741    0.00168    0.00342    0.00931
SN6   6    0.851396    0.757667    0.060876    11.00000    0.02153    0.01691 =
         0.02576    0.00224    0.00212    0.00640
MO1   5    0.539441    0.707876    0.062709    11.00000    0.01865    0.02532 =
         0.02518   -0.00314   -0.00110    0.00811
C1    1    0.436646    0.656866   -0.016008    11.00000    0.02328    0.04260 =
         0.04106   -0.00879   -0.00280    0.01496
O1    4    0.381542    0.630369   -0.064795    11.00000    0.03985    0.07797 =
         0.05599   -0.02523   -0.02081    0.02564
C2    1    0.539887    0.830985    0.039548    11.00000    0.03336    0.03912 =
         0.02225   -0.00101    0.00112    0.01427
O2    4    0.535926    0.895904    0.021976    11.00000    0.06174    0.04257 =
         0.05040    0.01469    0.00413    0.02711
C3    1    0.619684    0.706223   -0.016679    11.00000    0.02216    0.04422 =
         0.03569   -0.00496   -0.00475    0.00835
O3    4    0.657701    0.702256   -0.064936    11.00000    0.03679    0.09124 =
         0.04017   -0.00902    0.01156    0.01773
C4    1    0.455572    0.699953    0.140350    11.00000    0.02347    0.03259 =
         0.03778    0.00070   -0.00010    0.00634
O4    4    0.409103    0.692114    0.184115    11.00000    0.03255    0.05501 =
         0.04636    0.00267    0.01540    0.00676
C5    1    0.533456    0.582164    0.080206    11.00000    0.04775    0.03505 =
         0.03402   -0.00799   -0.00868    0.01132
O5    4    0.526195    0.510806    0.089503    11.00000    0.10639    0.03267 =
         0.05983   -0.00605   -0.01907    0.02947
O6    4    0.802479    0.856570    0.119093    11.00000    0.01813    0.02139 =
         0.02179    0.00313    0.00866    0.00604
O7    4    0.854434    0.855194   -0.012499    11.00000    0.01809    0.01875 =
         0.02106    0.00144    0.00642    0.00816
O8    4    1.064697    0.973237    0.030978    11.00000    0.01941    0.01729 =
         0.01842    0.00087    0.00190    0.00804
O9    4    1.068234    0.984351   -0.111533    11.00000    0.01768    0.01691 =
         0.01783    0.00203    0.00547    0.00505
O10   4    1.031361    1.157368   -0.123875    11.00000    0.01944    0.01870 =
         0.02099   -0.00010    0.00288    0.00588
N1    3    0.624112    0.746661    0.280260    11.00000    0.01576    0.02353 =
         0.02459    0.00121    0.00321    0.00405
N2    3    0.909363    0.832036   -0.172866    11.00000    0.02104    0.01752 =
         0.02196    0.00034    0.00304    0.00757
O11   4    0.784467    0.753983    0.219726    11.00000    0.01734    0.01950 =
         0.03261    0.00688    0.00291    0.00720
O12   4    0.717848    0.915100    0.223912    11.00000    0.02727    0.02060 =
         0.03642   -0.00365    0.01338    0.00854
O21   4    0.987465    0.795390   -0.040780    11.00000    0.02422    0.01934 =
         0.02036    0.00085    0.00365    0.01311
O22   4    0.876014    1.014472   -0.184145    11.00000    0.01895    0.02828 =
         0.02270   -0.00273    0.00213    0.01136
C11   1    0.776299    0.677335    0.255152    11.00000    0.02292    0.01945 =
         0.02403    0.00258    0.00135    0.00674
C12   1    0.675200    0.621752    0.259804    11.00000    0.02764    0.02053 =
         0.02690    0.00205    0.00258    0.00916
AFIX  23
H12A  2    0.641135    0.605232    0.210845    11.00000   -1.20000
H12B  2    0.670724    0.565452    0.280151    11.00000   -1.20000
AFIX   0
C13   1    0.633130    0.673683    0.305915    11.00000    0.02315    0.02558 =
         0.02905    0.00444    0.00266    0.00655
C14   1    0.609188    0.651674    0.372806    11.00000    0.03758    0.03410 =
         0.03507    0.01218    0.01373    0.01093
AFIX  43
H14   2    0.615865    0.600151    0.390519    11.00000   -1.20000
AFIX   0
C15   1    0.575423    0.705924    0.413348    11.00000    0.05026    0.04215 =
         0.03299    0.01178    0.02107    0.01418
AFIX  43
H15   2    0.558479    0.691740    0.459348    11.00000   -1.20000
AFIX   0
C16   1    0.566218    0.780954    0.387077    11.00000    0.04029    0.03409 =
         0.03427    0.00181    0.02093    0.01037
AFIX  43
H16   2    0.542985    0.818578    0.414648    11.00000   -1.20000
AFIX   0
C17   1    0.591488    0.800246    0.319836    11.00000    0.01710    0.02582 =
         0.03040    0.00156    0.00768    0.00479
C18   1    0.581932    0.878435    0.286182    11.00000    0.02100    0.03075 =
         0.03031   -0.00060    0.00738    0.01311
AFIX  23
H18A  2    0.550921    0.907495    0.318016    11.00000   -1.20000
H18B  2    0.541515    0.854877    0.240113    11.00000   -1.20000
AFIX   0
C19   1    0.671013    0.952024    0.270960    11.00000    0.02316    0.02180 =
         0.03164   -0.00193    0.00714    0.00897
C21   1    1.013465    0.738422   -0.090249    11.00000    0.02239    0.01897 =
         0.02644    0.00211    0.00616    0.01099
C22   1    1.044713    0.788661   -0.155737    11.00000    0.02032    0.01962 =
         0.02550   -0.00119    0.00443    0.00990
AFIX  23
H22A  2    1.087184    0.850861   -0.138983    11.00000   -1.20000
H22B  2    1.076940    0.757514   -0.184391    11.00000   -1.20000
AFIX   0
C23   1    0.962807    0.790736   -0.201375    11.00000    0.02470    0.02157 =
         0.02302    0.00644    0.00772    0.01024
C24   1    0.936909    0.739393   -0.267996    11.00000    0.03810    0.03182 =
         0.02663   -0.00106    0.00702    0.01770
AFIX  43
H24   2    0.977769    0.715988   -0.288897    11.00000   -1.20000
AFIX   0
C25   1    0.851565    0.722192   -0.304098    11.00000    0.05503    0.04348 =
         0.02687   -0.00943   -0.00758    0.02848
AFIX  43
H25   2    0.832176    0.685841   -0.349373    11.00000   -1.20000
AFIX   0
C26   1    0.795622    0.759060   -0.272745    11.00000    0.03881    0.03012 =
         0.03217   -0.00729   -0.01202    0.01721
AFIX  43
H26   2    0.735224    0.744771   -0.295139    11.00000   -1.20000
AFIX   0
C27   1    0.825638    0.817043   -0.208712    11.00000    0.02591    0.02227 =
         0.02364    0.00438   -0.00037    0.01013
C28   1    0.767792    0.864926   -0.180908    11.00000    0.02412    0.02705 =
         0.02421    0.00074   -0.00296    0.01155
AFIX  23
H28A  2    0.780073    0.876168   -0.127765    11.00000   -1.20000
H28B  2    0.702888    0.826418   -0.194142    11.00000   -1.20000
AFIX   0
C29   1    0.786493    0.956746   -0.212038    11.00000    0.02289    0.02529 =
         0.02158    0.00182   -0.00057    0.01009
C31   1    0.821989    0.623825    0.211174    11.00000    0.02821    0.02323 =
         0.02470    0.00443    0.00277    0.01388
C32   1    0.775170    0.544691    0.165576    11.00000    0.02582    0.03172 =
         0.03240    0.00016    0.00288    0.01330
AFIX  43
H32   2    0.711110    0.516895    0.164356    11.00000   -1.20000
AFIX   0
C33   1    0.821456    0.505578    0.121461    11.00000    0.04147    0.02724 =
         0.03590   -0.00031    0.00522    0.01330
AFIX  43
H33   2    0.788894    0.451084    0.090936    11.00000   -1.20000
AFIX   0
C34   1    0.913068    0.545487    0.122211    11.00000    0.04345    0.02830 =
         0.03425    0.00458    0.01299    0.02266
AFIX  43
H34   2    0.944183    0.519367    0.091578    11.00000   -1.20000
AFIX   0
C35   1    0.961006    0.624066    0.167524    11.00000    0.02792    0.03111 =
         0.04090    0.00769    0.00797    0.01529
AFIX  43
H35   2    1.025091    0.651307    0.168547    11.00000   -1.20000
AFIX   0
C36   1    0.915844    0.662605    0.210994    11.00000    0.02813    0.02405 =
         0.02790    0.00136    0.00587    0.00998
AFIX  43
H36   2    0.949269    0.716825    0.241579    11.00000   -1.20000
AFIX   0
C41   1    0.824842    0.705513    0.331653    11.00000    0.02155    0.03323 =
         0.02405   -0.00236    0.00343    0.01080
C42   1    0.836780    0.640894    0.372465    11.00000    0.04736    0.04136 =
         0.03057    0.00188   -0.00197    0.02167
AFIX  43
H42   2    0.818536    0.580030    0.351639    11.00000   -1.20000
AFIX   0
C43   1    0.875789    0.666119    0.444302    11.00000    0.05883    0.06836 =
         0.03629    0.01264   -0.00443    0.02729
AFIX  43
H43   2    0.883110    0.621936    0.472432    11.00000   -1.20000
AFIX   0
C44   1    0.903359    0.753415    0.474271    11.00000    0.05035    0.07724 =
         0.02525   -0.00620   -0.00406    0.00839
AFIX  43
H44   2    0.929289    0.769647    0.523239    11.00000   -1.20000
AFIX   0
C45   1    0.894001    0.817434    0.434550    11.00000    0.03683    0.04993 =
         0.03753   -0.01149    0.01001    0.00379
AFIX  43
H45   2    0.914879    0.878434    0.455565    11.00000   -1.20000
AFIX   0
C46   1    0.854137    0.794358    0.363447    11.00000    0.02864    0.03593 =
         0.02953   -0.00349    0.00791    0.00652
AFIX  43
H46   2    0.846827    0.839434    0.336377    11.00000   -1.20000
AFIX   0
C51   1    0.641720    1.022425    0.235460    11.00000    0.02146    0.02164 =
         0.03155    0.00180    0.00456    0.00535
C52   1    0.597933    1.070967    0.271741    11.00000    0.03706    0.03079 =
         0.03686    0.00319    0.01198    0.01633
AFIX  43
H52   2    0.588770    1.063235    0.320376    11.00000   -1.20000
AFIX   0
C53   1    0.567222    1.130843    0.237928    11.00000    0.04371    0.03385 =
         0.05966    0.00539    0.01596    0.02375
AFIX  43
H53   2    0.536363    1.162774    0.263328    11.00000   -1.20000
AFIX   0
C54   1    0.581071    1.143966    0.168797    11.00000    0.04057    0.03556 =
         0.05839    0.01766    0.00307    0.01475
AFIX  43
H54   2    0.561137    1.185940    0.146310    11.00000   -1.20000
AFIX   0
C55   1    0.623852    1.096545    0.131549    11.00000    0.04229    0.04170 =
         0.03870    0.01180    0.01059    0.00656
AFIX  43
H55   2    0.632330    1.104783    0.082879    11.00000   -1.20000
AFIX   0
C56   1    0.655121    1.036004    0.164913    11.00000    0.03416    0.03064 =
         0.03960    0.00295    0.00950    0.00924
AFIX  43
H56   2    0.685649    1.004125    0.139046    11.00000   -1.20000
AFIX   0
C61   1    0.736088    0.997109    0.340252    11.00000    0.02450    0.01935 =
         0.04026   -0.00012    0.00520    0.01044
C62   1    0.829445    1.031210    0.336102    11.00000    0.02700    0.04026 =
         0.05381   -0.01782    0.00860    0.00965
AFIX  43
H62   2    0.851004    1.025087    0.291091    11.00000   -1.20000
AFIX   0
C63   1    0.890765    1.073537    0.396089    11.00000    0.02200    0.04843 =
         0.07534   -0.02137   -0.00943    0.01191
AFIX  43
H63   2    0.954077    1.095658    0.392086    11.00000   -1.20000
AFIX   0
C64   1    0.861396    1.084289    0.462148    11.00000    0.04368    0.04517 =
         0.04793   -0.01076   -0.01249    0.01247
AFIX  43
H64   2    0.903741    1.113307    0.503664    11.00000   -1.20000
AFIX   0
C65   1    0.769744    1.052073    0.466264    11.00000    0.04836    0.04693 =
         0.03283    0.00018   -0.00085    0.01194
AFIX  43
H65   2    0.748325    1.059467    0.511141    11.00000   -1.20000
AFIX   0
C66   1    0.708279    1.009246    0.406568    11.00000    0.03050    0.03726 =
         0.03363   -0.00186    0.00552    0.00892
AFIX  43
H66   2    0.645094    0.987461    0.411063    11.00000   -1.20000
AFIX   0
C71   1    1.089378    0.716590   -0.048854    11.00000    0.02852    0.01881 =
         0.02574   -0.00616    0.00136    0.01386
C72   1    1.180984    0.760481   -0.053434    11.00000    0.02899    0.02683 =
         0.04055    0.00544    0.00275    0.01294
AFIX  43
H72   2    1.198814    0.803610   -0.086290    11.00000   -1.20000
AFIX   0
C73   1    1.246976    0.742577   -0.010964    11.00000    0.02251    0.04576 =
         0.05853    0.00816    0.00214    0.01366
AFIX  43
H73   2    1.309564    0.773734   -0.014418    11.00000   -1.20000
AFIX   0
C74   1    1.221832    0.679493    0.036365    11.00000    0.03552    0.04539 =
         0.03979    0.00218   -0.00279    0.02326
AFIX  43
H74   2    1.266977    0.666583    0.065234    11.00000   -1.20000
AFIX   0
C75   1    1.131467    0.635457    0.041628    11.00000    0.04045    0.03887 =
         0.03060    0.00931    0.00495    0.02082
AFIX  43
H75   2    1.114103    0.592200    0.074434    11.00000   -1.20000
AFIX   0
C76   1    1.065373    0.653588   -0.000521    11.00000    0.03038    0.03280 =
         0.02967    0.00312    0.00404    0.01641
AFIX  43
H76   2    1.002939    0.622658    0.003614    11.00000   -1.20000
AFIX   0
C81   1    0.932956    0.651343   -0.119510    11.00000    0.02362    0.02271 =
         0.02027    0.00600    0.00416    0.01071
C82   1    0.843958    0.640534   -0.112120    11.00000    0.02594    0.02558 =
         0.02847   -0.00025    0.00546    0.00865
AFIX  43
H82   2    0.830904    0.686314   -0.084902    11.00000   -1.20000
AFIX   0
C83   1    0.773340    0.563314   -0.144130    11.00000    0.02508    0.03497 =
         0.03876   -0.00095    0.00574    0.00544
AFIX  43
H83   2    0.712283    0.556394   -0.138337    11.00000   -1.20000
AFIX   0
C84   1    0.790883    0.496626   -0.184203    11.00000    0.03547    0.02790 =
         0.04319   -0.00543    0.00154   -0.00123
AFIX  43
H84   2    0.742414    0.443480   -0.205638    11.00000   -1.20000
AFIX   0
C85   1    0.879340    0.507856   -0.192824    11.00000    0.03749    0.02468 =
         0.03646   -0.00217    0.00232    0.01127
AFIX  43
H85   2    0.891717    0.462672   -0.221431    11.00000   -1.20000
AFIX   0
C86   1    0.950550    0.583745   -0.160589    11.00000    0.02896    0.02496 =
         0.02808    0.00259    0.00254    0.01023
AFIX  43
H86   2    1.011464    0.590016   -0.166323    11.00000   -1.20000
AFIX   0
C91   1    0.717872    0.999936   -0.191615    11.00000    0.01543    0.02806 =
         0.02627   -0.00198   -0.00607    0.00899
C92   1    0.708937    1.068175   -0.229156    11.00000    0.03844    0.03897 =
         0.03344    0.00811    0.00910    0.02160
AFIX  43
H92   2    0.740373    1.082543   -0.269878    11.00000   -1.20000
AFIX   0
C93   1    0.655373    1.115430   -0.208488    11.00000    0.04649    0.04419 =
         0.04749    0.01573    0.00773    0.03285
AFIX  43
H93   2    0.650024    1.161702   -0.235011    11.00000   -1.20000
AFIX   0
C94   1    0.609576    1.095653   -0.149415    11.00000    0.03382    0.04635 =
         0.04790    0.00323    0.01076    0.02710
AFIX  43
H94   2    0.573366    1.128802   -0.134715    11.00000   -1.20000
AFIX   0
C95   1    0.616424    1.028230   -0.112076    11.00000    0.03027    0.04257 =
         0.03583    0.00400    0.00809    0.01377
AFIX  43
H95   2    0.584963    1.014539   -0.071287    11.00000   -1.20000
AFIX   0
C96   1    0.669359    0.979463   -0.133568    11.00000    0.02393    0.03162 =
         0.03082    0.00403    0.00174    0.01193
AFIX  43
H96   2    0.672233    0.931519   -0.108077    11.00000   -1.20000
AFIX   0
C101  1    0.776058    0.935945   -0.294613    11.00000    0.02986    0.03015 =
         0.01920    0.00147   -0.00317    0.01708
C102  1    0.691358    0.886635   -0.332089    11.00000    0.03060    0.04093 =
         0.03217   -0.00334   -0.00496    0.01717
AFIX  43
H102  2    0.639004    0.872028   -0.307549    11.00000   -1.20000
AFIX   0
C103  1    0.681925    0.858319   -0.404866    11.00000    0.03690    0.05423 =
         0.03299   -0.00914   -0.01281    0.02080
AFIX  43
H103  2    0.623382    0.824069   -0.429873    11.00000   -1.20000
AFIX   0
C104  1    0.756703    0.879522   -0.440911    11.00000    0.05903    0.06807 =
         0.02018   -0.00459   -0.00344    0.03023
AFIX  43
H104  2    0.750327    0.858862   -0.490656    11.00000   -1.20000
AFIX   0
C105  1    0.841591    0.931084   -0.404805    11.00000    0.04373    0.06496 =
         0.02596    0.00135    0.00573    0.01754
AFIX  43
H105  2    0.893403    0.947253   -0.429990    11.00000   -1.20000
AFIX   0
C106  1    0.851014    0.959192   -0.331714    11.00000    0.03284    0.03463 =
         0.02768   -0.00105    0.00050    0.01105
AFIX  43
H106  2    0.909399    0.994659   -0.307024    11.00000   -1.20000
AFIX   0
C111  1    0.055690    0.570525    0.644743    11.00000    0.06989
C112  1    0.078173    0.652872    0.612641    11.00000    0.07064
AFIX  43
H112  2    0.044721    0.656782    0.569382    11.00000   -1.20000
AFIX   0
C113  1    0.148575    0.724008    0.646547    11.00000    0.06551
AFIX  43
H113  2    0.166337    0.778087    0.624821    11.00000   -1.20000
AFIX   0
C114  1    0.196376    0.723007    0.710881    11.00000    0.07698
AFIX  43
H114  2    0.243989    0.775901    0.733828    11.00000   -1.20000
AFIX   0
C115  1    0.174940    0.646990    0.740398    11.00000    0.07519
AFIX  43
H115  2    0.207758    0.645174    0.784660    11.00000   -1.20000
AFIX   0
C116  1    0.104206    0.569361    0.706710    11.00000    0.05807
AFIX  43
H116  2    0.090314    0.515053    0.727994    11.00000   -1.20000
AFIX   0
C117  1   -0.020721    0.491755    0.611030    11.00000    0.12400
AFIX 137
H11C  2   -0.061679    0.467933    0.646700    11.00000   -1.50000
H11B  2    0.001738    0.445625    0.592044    11.00000   -1.50000
H11A  2   -0.053774    0.508567    0.571601    11.00000   -1.50000
AFIX   0
C121  1    0.187596    0.733371    0.375632    11.00000   21.00000
C122  1    0.192579    0.716404    0.446955    11.00000   21.00000
AFIX  43
H122  2    0.155236    0.732888    0.477959    11.00000   -1.20000
AFIX   0
C123  1    0.251223    0.675763    0.473667    11.00000   21.00000
AFIX  43
H123  2    0.253459    0.665264    0.522648    11.00000   -1.20000
AFIX   0
C124  1    0.307287    0.649927    0.429443    11.00000   21.00000
AFIX  43
H124  2    0.348282    0.622678    0.446746    11.00000   -1.20000
AFIX   0
C125  1    0.298254    0.667210    0.358640    11.00000   21.00000
AFIX  43
H125  2    0.335441    0.650877    0.327393    11.00000   -1.20000
AFIX   0
C126  1    0.239874    0.706119    0.329582    11.00000   21.00000
AFIX  43
H126  2    0.235594    0.713964    0.280055    11.00000   -1.20000
AFIX   0
C127  1    0.123988    0.775107    0.349114    11.00000   21.00000
AFIX 137
H12C  2    0.117191    0.768479    0.296423    11.00000   -1.50000
H12D  2    0.147586    0.839189    0.367810    11.00000   -1.50000
H12E  2    0.064658    0.745559    0.365380    11.00000   -1.50000
AFIX   0
C131  1    0.460423    0.405878    0.353080    11.00000   31.00000
C132  1    0.443909    0.406210    0.279047    11.00000   31.00000
AFIX  43
H132  2    0.396568    0.423705    0.258599    11.00000   -1.20000
AFIX   0
C133  1    0.499902    0.379765    0.236541    11.00000   31.00000
AFIX  43
H133  2    0.485165    0.371731    0.185752    11.00000   -1.20000
AFIX   0
C134  1    0.575958    0.364677    0.264916    11.00000   31.00000
AFIX  43
H134  2    0.615058    0.350380    0.234459    11.00000   -1.20000
AFIX   0
C135  1    0.593775    0.370959    0.339169    11.00000   31.00000
AFIX  43
H135  2    0.646212    0.361625    0.359856    11.00000   -1.20000
AFIX   0
C136  1    0.535718    0.390782    0.383743    11.00000   31.00000
AFIX  43
H136  2    0.547652    0.393894    0.434480    11.00000   -1.20000
AFIX   0
C137  1    0.402488    0.428541    0.401846    11.00000   31.00000
AFIX 137
H13A  2    0.440422    0.466714    0.444824    11.00000   -1.50000
H13B  2    0.359736    0.373174    0.415886    11.00000   -1.50000
H13C  2    0.368472    0.460927    0.377515    11.00000   -1.50000
AFIX   0
C141  1    0.527972    0.081631    0.472730    11.00000    0.05224
AFIX  43
H141  2    0.547435    0.137690    0.453889    10.50000   -1.20000
AFIX   0
C142  1    0.566513    0.073619    0.539022    11.00000    0.05487
AFIX  43
H142  2    0.612380    0.124686    0.566194    11.00000   -1.20000
AFIX   0
C143  1    0.539542   -0.007084    0.566293    11.00000    0.05558
AFIX  43
H143  2    0.567077   -0.011989    0.611926    11.00000   -1.20000
AFIX   0
C147  1    0.437269   -0.170984    0.555208    10.50000    0.06427
AFIX 137
H14A  2    0.441900   -0.217595    0.520125    10.50000   -1.50000
H14B  2    0.373490   -0.185372    0.562958    10.50000   -1.50000
H14C  2    0.473681   -0.168435    0.600815    10.50000   -1.50000
HKLF 4
REM  x in P-1
REM R1 =  0.0325 for  12647 Fo > 4sig(Fo)  and  0.0428 for all  15393 data
REM    939 parameters refined using     13 restraints
END
WGHT      0.0327      7.0426
REM Highest difference peak  1.053,  deepest hole -0.861,  1-sigma level  0.104
Q1    1   0.2603  0.6846  0.3460  11.00000  0.05    1.05
Q2    1   0.5364  0.3755  0.2398  11.00000  0.05    1.03
Q3    1   0.4636  0.3949  0.2506  11.00000  0.05    0.83
Q4    1   0.2118  0.7033  0.3914  11.00000  0.05    0.80
Q5    1   0.1376  0.5896  0.7276  11.00000  0.05    0.75
Q6    1   0.3013  0.6138  0.3827  11.00000  0.05    0.73
Q7    1   0.0731  0.5513  0.6810  11.00000  0.05    0.73
Q8    1   0.1352  0.6388  0.6946  11.00000  0.05    0.70
;
