# Supplementary material for: Crystal structure of a mixed-valence μ-oxide Sn12 cluster
Source: Acta Crystallogr Sect E Struct Rep Online. 2014 Oct 29;70(Pt 11):m378–9. doi: 10.1107/S1600536814023460 (PMC4257312; doi:10.1107/S1600536814023460)
Supplement: Supplementary file 2 [file e-70-0m378-Isup2.hkl]

# 
# h,k,l, Fc-squared, Fo-squared, sigma(Fo-squared) and status flag 
# 
data_I
_shelx_title ' x in P-1' 
_shelx_refln_list_code          4 
_shelx_F_calc_maximum      687.27 
_exptl_crystal_F_000      2246.00 
_reflns_d_resolution_high  0.8393 
 
loop_ 
 _symmetry_equiv_pos_as_xyz 
 'x, y, z' 
 '-x, -y, -z' 
 
_cell_length_a    15.8218 
_cell_length_b    15.9933 
_cell_length_c    18.8064 
_cell_angle_alpha  94.833 
_cell_angle_beta   95.014 
_cell_angle_gamma 110.605 
 
_shelx_F_squared_multiplier     1.000 
 
loop_ 
 _refln_index_h 
 _refln_index_k 
 _refln_index_l 
 _refln_F_squared_calc 
 _refln_F_squared_meas 
 _refln_F_squared_sigma 
 _refln_observed_status 
   2   0   0     4828.24     4703.56    108.41 o 
   3   0   0    32405.17    33356.70    575.42 o 
   4   0   0    25882.78    24300.13    450.35 o 
   5   0   0      993.84     1071.32    166.26 o 
   6   0   0      418.77      557.09    130.12 o 
   7   0   0     1092.54     1617.45    100.58 o 
   8   0   0    45348.05    44340.85    825.05 o 
   9   0   0       19.30       21.36     36.84 o 
  10   0   0      222.50      214.54     51.75 o 
  11   0   0        3.26      -16.53     40.35 o 
  12   0   0     1608.25     1766.76    127.91 o 
  13   0   0     4198.23     3506.77    518.07 o 
  14   0   0     6837.69     7411.60    327.09 o 
  15   0   0        7.09       86.00     88.40 o 
  16   0   0      427.02      417.04    154.21 o 
  17   0   0     2428.25     2278.84    240.08 o 
 -17   1   0        5.18      204.75    112.15 o 
 -16   1   0     6207.43     6661.93    580.72 o 
 -15   1   0      352.25      368.78    107.30 o 
 -14   1   0       21.93      -26.77     76.62 o 
 -13   1   0     5859.00     6259.22    287.57 o 
 -12   1   0    15269.63    15552.69    342.54 o 
 -11   1   0       31.87       67.61     84.02 o 
 -10   1   0     4442.32     3998.83    144.55 o 
  -9   1   0     1163.72     1012.87    149.40 o 
  -8   1   0     3171.46     2944.06    133.14 o 
  -7   1   0    50979.18    50825.86    906.42 o 
  -6   1   0     1980.08     2217.11    127.71 o 
  -5   1   0     5009.66     5416.26    153.68 o 
  -4   1   0     3092.90     3892.78    115.76 o 
  -3   1   0    18938.39    19618.99    352.09 o 
  -2   1   0        8.82       34.27     15.05 o 
   1   1   0     2121.84     1426.29    115.66 o 
   2   1   0     7096.83     7194.70    163.15 o 
   3   1   0        1.92       25.30     26.63 o 
   4   1   0     3087.15     3450.97    243.37 o 
   5   1   0      362.06      320.94     57.83 o 
   6   1   0        7.89       29.28     53.47 o 
   7   1   0   101508.61    98608.73   1905.39 o 
   8   1   0    28387.67    28775.51    486.43 o 
   9   1   0     9059.95     9042.94    236.76 o 
  10   1   0      654.00      670.95     76.47 o 
  11   1   0     1266.80     1414.39    148.22 o 
  12   1   0    13239.59    12727.77    309.15 o 
  13   1   0     1294.85     1518.80    171.86 o 
  14   1   0     5399.47     5165.89    284.53 o 
  15   1   0        1.93      -80.88     84.34 o 
  16   1   0     2968.44     3025.21    279.51 o 
  17   1   0     1688.39     1954.18    226.44 o 
 -18   2   0      474.07      444.97    142.64 o 
 -17   2   0    16583.46    17010.33    565.19 o 
 -16   2   0     5178.48     5338.88    306.02 o 
 -15   2   0        4.86      -66.38     66.38 o 
 -14   2   0      143.38        5.28     96.38 o 
 -13   2   0    23368.58    22389.50    901.19 o 
 -12   2   0     3079.69     2931.33    217.25 o 
 -11   2   0     3504.31     3228.35    138.93 o 
 -10   2   0    10994.22    10888.59    392.77 o 
  -9   2   0    11422.23    11330.72    297.04 o 
  -8   2   0     9498.42     9303.71    252.25 o 
  -7   2   0      518.44      696.07     68.31 o 
  -6   2   0      902.26      725.92     81.93 o 
  -5   2   0    13400.25    13780.84    286.73 o 
  -4   2   0    28527.99    28739.38    505.62 o 
  -3   2   0     1338.56     1287.59     54.20 o 
  -2   2   0    15814.87    15281.65    298.79 o 
  -1   2   0    54379.73    55387.25   1238.54 o 
   0   2   0     8905.64     7602.35    123.19 o 
   1   2   0     1492.63     1729.10     49.59 o 
   2   2   0     2159.26     2618.53     74.19 o 
   3   2   0    23557.61    27957.71    419.24 o 
   4   2   0      371.00      385.64     42.05 o 
   5   2   0     3270.46     3929.35    140.11 o 
   6   2   0    53278.48    52496.71    768.65 o 
   7   2   0   106083.30   103892.88   1431.48 o 
   8   2   0    22214.58    22186.72    806.26 o 
   9   2   0     1100.94     1085.17     89.12 o 
  10   2   0      523.49      421.19     65.48 o 
  11   2   0     5268.87     5046.99    184.12 o 
  12   2   0     1236.23     1358.72    115.39 o 
  13   2   0    10842.06    10146.82    450.60 o 
  14   2   0      946.55     1165.08    231.32 o 
  15   2   0      254.92      222.43    110.71 o 
  16   2   0      119.26      127.03    108.89 o 
 -18   3   0     5649.21     5733.72    334.07 o 
 -17   3   0    10340.88    10163.33    424.94 o 
 -16   3   0      260.23      250.83    106.98 o 
 -15   3   0     5026.32     4809.69    409.63 o 
 -14   3   0     2098.15     2123.91    298.79 o 
 -13   3   0       13.49       36.26     93.97 o 
 -12   3   0     1164.27     1128.14    119.17 o 
 -11   3   0     5681.83     5785.70    233.73 o 
 -10   3   0    13764.02    14432.07    360.77 o 
  -9   3   0    17498.95    18399.77    413.06 o 
  -8   3   0      157.61      140.83     45.91 o 
  -7   3   0     5102.32     4830.37    158.43 o 
  -6   3   0    74128.91    77139.58   1287.62 o 
  -5   3   0    96173.42    97206.35   1978.29 o 
  -4   3   0      807.28     1281.91     91.57 o 
  -3   3   0    49606.08    54418.59   1267.45 o 
  -2   3   0     8697.76    10829.47    214.36 o 
  -1   3   0    14864.57    16110.96    288.15 o 
   0   3   0    28485.17    28666.36    403.33 o 
   1   3   0     1812.38     1364.74     95.20 o 
   2   3   0    23762.09    24684.44    369.74 o 
   3   3   0     1423.72     1173.65     62.05 o 
   4   3   0      955.75      797.84     58.66 o 
   5   3   0    10393.26    11629.02    343.10 o 
   6   3   0    65421.83    64432.99    929.74 o 
   7   3   0    27961.93    29492.89    498.92 o 
   8   3   0     7566.88     7067.45    389.03 o 
   9   3   0     1328.40     1129.11    128.69 o 
  10   3   0      614.60      621.42     80.10 o 
  11   3   0     6278.11     5807.14    299.87 o 
  12   3   0     6253.52     6457.21    221.94 o 
  13   3   0       89.54      -66.76     69.30 o 
  14   3   0     8411.52     8442.96    469.87 o 
  15   3   0     5237.09     5277.04    316.92 o 
  16   3   0      467.68      368.48    151.81 o 
 -18   4   0     2233.47     1924.76    226.13 o 
 -17   4   0       61.82      -39.40     86.45 o 
 -16   4   0     5280.77     5126.86    303.61 o 
 -15   4   0     5857.25     6116.53    301.22 o 
 -14   4   0        0.46      -36.70     65.86 o 
 -13   4   0     2166.68     2049.14    127.75 o 
 -12   4   0     4253.90     4034.52    310.84 o 
 -11   4   0     1050.15     1023.48    101.90 o 
 -10   4   0    33616.34    32751.75   1118.06 o 
  -9   4   0        3.94      -33.57     33.57 o 
  -8   4   0     2304.69     2137.36    132.53 o 
  -7   4   0    36252.02    36452.57    670.67 o 
  -6   4   0   104019.25   104680.86   1717.12 o 
  -5   4   0    24132.56    25696.06    669.87 o 
  -4   4   0      216.87      385.54     62.65 o 
  -3   4   0     3275.99     3584.19    112.30 o 
  -2   4   0     2916.47     3781.51     90.72 o 
  -1   4   0     4257.37     3727.10     83.59 o 
   0   4   0      290.00      344.47     24.47 o 
   1   4   0     2212.22     2358.89    126.68 o 
   2   4   0    90313.53    93750.72   1246.55 o 
   3   4   0    27340.71    25071.35    397.32 o 
   4   4   0     1611.23     1127.16     72.57 o 
   5   4   0     4761.27     4132.28    159.55 o 
   6   4   0      359.38      443.75    109.14 o 
   7   4   0     1876.19     1796.29    174.63 o 
   8   4   0      315.82      337.35     60.48 o 
   9   4   0     2026.52     2420.84    212.04 o 
  10   4   0     1915.03     2137.20    132.34 o 
  11   4   0      272.66      155.01     67.97 o 
  12   4   0     3453.43     3179.73    171.13 o 
  13   4   0     8610.19     9312.51    375.15 o 
  14   4   0     6928.12     6893.02    428.91 o 
  15   4   0     4989.23     4889.05    313.01 o 
 -18   5   0      269.58      216.59    119.12 o 
 -17   5   0      125.87      114.24    101.90 o 
 -16   5   0    19011.55    18758.25   1115.65 o 
 -15   5   0     1179.91     1307.73    170.39 o 
 -14   5   0     1788.35     1510.09    174.88 o 
 -13   5   0      237.56      374.36     84.99 o 
 -12   5   0     1645.81     1787.64    132.00 o 
 -11   5   0    12452.98    12589.71    708.42 o 
 -10   5   0        2.13       -3.01     40.47 o 
  -9   5   0     8551.23     8817.66    267.47 o 
  -8   5   0     1762.61     2191.99    111.84 o 
  -7   5   0    31456.42    33165.84    862.64 o 
  -6   5   0    27147.19    29334.57    771.07 o 
  -5   5   0      201.24       91.57     53.01 o 
  -4   5   0     6279.08     5951.73    236.14 o 
  -3   5   0    32028.36    33486.94    602.40 o 
  -2   5   0     2245.75     2040.64     69.43 o 
  -1   5   0    11165.53    10735.18    187.77 o 
   0   5   0    29911.65    28084.33    428.88 o 
   1   5   0    64526.39    63786.54    871.68 o 
   2   5   0    70265.56    66993.27    922.70 o 
   3   5   0      199.04      291.10     44.76 o 
   4   5   0        3.36       58.74     33.61 o 
   5   5   0      221.96      392.97     57.41 o 
   6   5   0    12840.27    13178.31    289.49 o 
   7   5   0       13.54       38.96     40.89 o 
   8   5   0      413.39      247.56     58.14 o 
   9   5   0      691.54      571.46     82.48 o 
  10   5   0     1940.08     2001.84    139.43 o 
  11   5   0     3668.67     3651.38    294.96 o 
  12   5   0     2834.12     2980.89    313.25 o 
  13   5   0     1037.49     1164.61    166.56 o 
  14   5   0      709.01      496.76    127.35 o 
  15   5   0      255.12      202.62    117.23 o 
 -18   6   0      680.55      566.76    146.41 o 
 -17   6   0     9900.91    10138.26    421.07 o 
 -16   6   0     1989.55     1701.07    202.34 o 
 -15   6   0      301.23      260.79    301.20 o 
 -14   6   0       16.60      -65.86     65.86 o 
 -13   6   0     5153.56     5331.89    225.58 o 
 -12   6   0     3231.71     3361.41    219.27 o 
 -11   6   0     3492.02     3576.21    168.76 o 
 -10   6   0     7764.74     8110.74    337.35 o 
  -9   6   0    17144.71    17898.57    563.85 o 
  -8   6   0       53.30      101.20     57.83 o 
  -7   6   0     1451.22     1522.87    130.12 o 
  -6   6   0       73.83      265.06     72.29 o 
  -5   6   0    21331.47    21421.42    612.04 o 
  -4   6   0     7704.83     7243.28    289.15 o 
  -3   6   0       68.91       -1.11     32.68 o 
  -2   6   0     5966.58     6249.66    135.94 o 
  -1   6   0      331.42      199.89     26.42 o 
   0   6   0    35442.67    38569.51   1445.76 o 
   1   6   0    99658.57    97425.33   1306.76 o 
   2   6   0    40516.60    40016.05    591.84 o 
   3   6   0      507.63      623.44     57.21 o 
   4   6   0     3173.51     3553.75    154.95 o 
   5   6   0     8382.70     8036.39    209.17 o 
   6   6   0       95.20      189.77     48.09 o 
   7   6   0      144.41      176.44     80.21 o 
   8   6   0      981.12     1217.67    106.17 o 
   9   6   0    36684.55    37195.57    895.29 o 
  10   6   0      585.87      652.34     99.55 o 
  11   6   0      747.92      607.33     95.51 o 
  12   6   0       13.59        2.08     85.65 o 
  13   6   0     4509.47     4484.03    285.83 o 
  14   6   0       23.62       -9.64    139.76 o 
 -18   7   0     3924.14     4478.39    316.97 o 
 -17   7   0     3296.31     3333.68    270.51 o 
 -16   7   0     7327.10     7985.25    362.62 o 
 -15   7   0     4779.01     4523.93    272.40 o 
 -14   7   0      560.94      375.90    130.12 o 
 -13   7   0     6486.86     6848.11    337.35 o 
 -12   7   0     7539.61     7146.90    337.35 o 
 -11   7   0    39191.41    40312.75   1098.78 o 
 -10   7   0     6248.81     5980.65    293.97 o 
  -9   7   0     1102.10      862.64    120.48 o 
  -8   7   0     2187.74     1927.69    159.03 o 
  -7   7   0     1365.54     1031.31    125.30 o 
  -6   7   0    14477.43    14308.25    477.10 o 
  -5   7   0     4058.94     4799.94    240.96 o 
  -4   7   0      503.72      531.72     86.75 o 
  -3   7   0    10973.71    10460.74    207.10 o 
  -2   7   0     2095.18     1661.27    106.45 o 
  -1   7   0    11405.55    10649.29    198.75 o 
   0   7   0    27563.95    26498.09    411.98 o 
   1   7   0    35290.71    36811.43    554.92 o 
   2   7   0      193.48      106.30     28.64 o 
   3   7   0     8172.10     7441.19    177.06 o 
   4   7   0     1515.01     1787.86     95.51 o 
   5   7   0      228.81      331.50     56.24 o 
   6   7   0     2036.48     2585.86    129.80 o 
   7   7   0     2036.04     1829.19    121.86 o 
   8   7   0    43921.48    42239.05    721.13 o 
   9   7   0    29704.98    30310.93   1105.69 o 
  10   7   0      411.47      494.86     89.26 o 
  11   7   0      933.82     1056.80    118.03 o 
  12   7   0     7023.80     7898.69    559.03 o 
  13   7   0     3165.49     3484.29    419.27 o 
 -18   8   0     5113.22     5590.29    525.29 o 
 -17   8   0     6307.84     5445.71    486.74 o 
 -16   8   0     4133.39     3821.64    409.63 o 
 -15   8   0     9944.81    10149.27    583.13 o 
 -13   8   0       76.75      -48.19     72.29 o 
 -12   8   0    12385.97    12939.60    501.20 o 
 -11   8   0      650.12      631.32    130.12 o 
 -10   8   0    10330.79    10968.54    424.09 o 
  -9   8   0        3.23       33.73     62.65 o 
  -8   8   0     2131.90     1865.04    168.67 o 
  -7   8   0     2743.55     3074.66    197.59 o 
  -6   8   0     1031.00     1050.59    134.94 o 
  -5   8   0     5855.51     5628.84    284.33 o 
  -4   8   0    97236.09   100890.39   1719.12 o 
  -3   8   0    10651.60    11037.70    221.91 o 
  -2   8   0     1645.00     1410.66     67.89 o 
  -1   8   0       83.12       52.78     29.48 o 
   0   8   0       77.89       66.76     45.91 o 
   1   8   0     4674.39     5448.25    129.46 o 
   2   8   0      195.43      116.80     57.63 o 
   3   8   0     2289.17     3003.09    170.55 o 
   4   8   0     3811.29     3686.89    149.98 o 
   5   8   0      405.98      311.92     65.06 o 
   6   8   0     1454.16     2025.10    122.97 o 
   7   8   0     9918.89     9313.30    259.44 o 
   8   8   0    36450.91    36941.85    852.16 o 
   9   8   0      560.41      508.91    121.87 o 
  10   8   0     2790.59     2803.45    222.32 o 
  11   8   0      857.42     1009.61    161.35 o 
  12   8   0     1767.90     2091.54    356.62 o 
  13   8   0       45.68      -14.46    159.03 o 
 -18   9   0       53.25      -53.01    149.40 o 
 -17   9   0     3283.21     3412.00    414.45 o 
 -16   9   0     1090.40     1156.61    265.06 o 
 -15   9   0     2856.38     2771.05    342.16 o 
 -14   9   0     2025.93     2563.82    240.96 o 
 -13   9   0      457.49      472.28    130.12 o 
 -12   9   0       23.30      -72.29     72.29 o 
 -11   9   0    15294.88    14934.75    544.57 o 
 -10   9   0      394.91      419.27    106.02 o 
  -9   9   0     6187.73     6289.08    313.25 o 
  -8   9   0    13369.19    12173.34    462.64 o 
  -7   9   0      194.66      356.62     96.38 o 
  -6   9   0     4847.41     4713.19    265.06 o 
  -5   9   0    92276.20    91988.70   1599.89 o 
  -4   9   0    66886.48    64238.64   1168.83 o 
  -3   9   0      103.74      134.94     54.52 o 
  -2   9   0     1647.97     1504.10     76.22 o 
  -1   9   0      372.85      536.23     73.00 o 
   0   9   0      710.62      491.17     83.44 o 
   1   9   0     2376.95     2533.31     85.95 o 
   2   9   0     3983.45     3975.01    115.98 o 
   3   9   0    39006.70    41870.45    654.48 o 
   4   9   0    10694.29     8732.92    316.97 o 
   5   9   0     1336.86     1656.73    170.05 o 
   6   9   0       95.36      101.30     82.19 o 
   7   9   0    11199.53    12270.66    434.22 o 
   8   9   0      580.20      581.32    209.64 o 
   9   9   0      541.41      520.14    125.50 o 
  10   9   0      656.98      513.32    130.73 o 
  11   9   0     1227.24     1419.34    194.48 o 
  12   9   0      286.01      515.66    250.60 o 
 -18  10   0      404.72      515.66    207.23 o 
 -17  10   0     2202.28     1884.31    313.25 o 
 -16  10   0      508.43      453.01    178.31 o 
 -15  10   0     2857.08     2467.44    322.89 o 
 -14  10   0    18231.77    18857.59    689.15 o 
 -13  10   0      217.84      110.84    106.02 o 
 -12  10   0    17164.90    17951.58    636.14 o 
 -11  10   0      187.08      284.33    101.20 o 
 -10  10   0     5803.70     5638.48    308.43 o 
  -9  10   0     8593.68     8848.08    395.18 o 
  -8  10   0     3304.37     3084.30    226.50 o 
  -7  10   0     2672.77     2375.87    212.05 o 
  -6  10   0     3884.62     4279.47    190.83 o 
  -5  10   0    64815.89    62138.41   1156.88 o 
  -4  10   0     1944.84     1677.43    136.31 o 
  -3  10   0        2.10      -34.66     42.75 o 
  -2  10   0      453.52      216.89     84.34 o 
  -1  10   0    11555.89    11092.86    337.31 o 
   0  10   0      926.48      969.73    117.23 o 
   1  10   0     4977.04     5474.16    235.13 o 
   2  10   0    42647.25    42389.61    890.99 o 
   3  10   0    68863.98    68165.04   1380.70 o 
   4  10   0    23117.44    25666.89    886.73 o 
   5  10   0       14.90       92.69     73.70 o 
   6  10   0      210.48      104.59     89.02 o 
   7  10   0      343.54      111.21    102.17 o 
   8  10   0     1488.82     1449.34    190.61 o 
   9  10   0     1953.11     2181.30    224.60 o 
  10  10   0     1123.67     1010.21    173.84 o 
  11  10   0      119.13      530.11    245.78 o 
 -18  11   0     1025.74      693.97    236.14 o 
 -17  11   0       95.80       -4.82    130.12 o 
 -16  11   0     3607.29     4043.32    414.45 o 
 -15  11   0    13171.13    12650.44    645.77 o 
 -14  11   0      366.93      534.93    159.03 o 
 -13  11   0     2532.91     3190.32    279.51 o 
 -12  11   0     2902.09     3036.11    255.42 o 
 -11  11   0      979.62      978.30    159.03 o 
 -10  11   0      112.85       67.47     86.75 o 
  -9  11   0     1652.66     1908.41    207.23 o 
  -8  11   0     2308.93     2472.26    226.50 o 
  -7  11   0    19207.06    19797.03    493.98 o 
  -6  11   0    20546.61    20996.93    512.85 o 
  -5  11   0      296.83      563.23     91.82 o 
  -4  11   0       44.90      -30.98     46.26 o 
  -3  11   0        1.78      -12.32     45.16 o 
  -2  11   0     8453.60     8124.48    354.21 o 
  -1  11   0      669.28      670.64    103.89 o 
   0  11   0      394.66      336.38     83.02 o 
   1  11   0     5713.62     6027.97    262.39 o 
   2  11   0    88424.33    85309.05   1596.18 o 
   3  11   0    35258.77    33107.66    776.60 o 
   4  11   0     5885.22     6127.38    295.00 o 
   5  11   0     1566.21      948.58    265.06 o 
   6  11   0      211.60      237.07    101.58 o 
   7  11   0     4861.56     4994.19    302.76 o 
   8  11   0      600.05      495.59    142.30 o 
   9  11   0      529.40      456.00    214.46 o 
  10  11   0     5900.42     5578.79    332.32 o 
 -17  12   0     3848.41     4139.71    448.19 o 
 -16  12   0     7100.82     8375.80    544.57 o 
 -15  12   0       59.98      -14.46    125.30 o 
 -14  12   0    14709.63    14269.70    621.68 o 
 -13  12   0      627.87      520.48    144.58 o 
 -12  12   0      384.41      346.98    120.48 o 
 -11  12   0     1434.24     1440.95    197.59 o 
 -10  12   0     4670.19     4419.22    303.61 o 
  -9  12   0     6856.39     6245.70    361.44 o 
  -8  12   0    17088.51    17768.52    477.08 o 
  -7  12   0      670.76      665.95    106.98 o 
  -6  12   0     2257.94     2088.32    163.46 o 
  -5  12   0     4326.17     4231.33    279.51 o 
  -4  12   0      223.18      265.06     76.16 o 
  -3  12   0      671.73      792.25    166.26 o 
  -2  12   0     1000.71     1012.22    125.95 o 
  -1  12   0      238.51      262.70     83.02 o 
   0  12   0     1038.65     1140.66    175.90 o 
   1  12   0    31592.72    31678.62    751.11 o 
   2  12   0    22261.11    21799.48    689.15 o 
   3  12   0     3980.86     3933.90    249.62 o 
   4  12   0      399.66      245.78    104.10 o 
   5  12   0        1.35       26.69    103.61 o 
   6  12   0      961.59      665.51    151.38 o 
   7  12   0       14.81        2.99     94.49 o 
   8  12   0      655.24      496.69    146.69 o 
   9  12   0     9110.46    10097.05    448.98 o 
 -17  13   0     7405.71     7778.21    534.93 o 
 -16  13   0     4447.50     5686.68    477.10 o 
 -15  13   0    11983.86    11980.57    626.50 o 
 -14  13   0     6178.36     6226.71    287.21 o 
 -13  13   0     1091.00     1556.61    221.68 o 
 -12  13   0       14.30      125.30    101.20 o 
 -11  13   0     3815.04     2983.09    279.51 o 
 -10  13   0     5607.14     6139.68    366.26 o 
  -9  13   0     1260.41     1185.02    139.59 o 
  -8  13   0     6291.39     5634.61    349.39 o 
  -7  13   0     1216.94     1511.70    154.80 o 
  -6  13   0       47.80       11.78     60.21 o 
  -5  13   0       96.50      136.31     71.32 o 
  -4  13   0     2994.37     3043.29    204.38 o 
  -3  13   0     4996.87     4602.61    235.13 o 
  -2  13   0    12381.59    11811.31    395.25 o 
  -1  13   0     1813.64     1701.60    170.28 o 
   0  13   0       18.37       41.32     67.90 o 
   1  13   0     3384.43     3105.11    520.48 o 
   2  13   0      130.33      113.25     88.60 o 
   3  13   0      118.90      118.21     90.26 o 
   4  13   0      471.84      536.75    173.49 o 
   5  13   0       11.28      -73.44     81.97 o 
   6  13   0      384.74      318.44    161.44 o 
   7  13   0     4138.91     4856.15    336.45 o 
   8  13   0     2701.55     2457.51    266.02 o 
 -16  14   0     1160.61     1166.25    245.78 o 
 -15  14   0    10748.50    10843.24    602.40 o 
 -14  14   0     3006.60     3061.55    373.49 o 
 -13  14   0     6898.02     6956.73    299.82 o 
 -12  14   0      636.96      467.46    149.40 o 
 -11  14   0      681.76      428.82    100.48 o 
 -10  14   0      391.62      391.34    105.47 o 
  -9  14   0     6952.14     6844.78    498.79 o 
  -8  14   0     4650.90     5062.33    698.79 o 
  -7  14   0       12.02      -53.01     54.52 o 
  -6  14   0     2261.68     2255.63    188.55 o 
  -5  14   0        0.15      -56.15     56.15 o 
  -4  14   0     9765.29     9001.77    342.46 o 
  -3  14   0    20066.91    18633.33    771.07 o 
  -2  14   0    10430.42    10303.12    575.90 o 
  -1  14   0     1606.00     1581.31    174.88 o 
   0  14   0     2393.96     2419.24    212.96 o 
   1  14   0      760.66      841.54    141.14 o 
   2  14   0       86.18      337.06    113.48 o 
   3  14   0        0.13      -86.45     86.45 o 
   4  14   0      128.52      131.29    111.84 o 
   5  14   0     6710.17     6569.24    366.61 o 
   6  14   0        7.73      -25.38     99.53 o 
 -16  15   0     2522.44     2568.64    351.80 o 
 -15  15   0       59.24      274.70    159.03 o 
 -14  15   0     8854.99     8796.96    354.20 o 
 -13  15   0     7300.77     7608.75    320.27 o 
 -12  15   0     4148.04     3709.06    193.74 o 
 -11  15   0      440.11      455.41    107.30 o 
 -10  15   0    10388.93     9712.81    368.03 o 
  -9  15   0     1173.22      897.22    245.78 o 
  -8  15   0     4322.98     3727.31    363.85 o 
  -7  15   0      334.68      511.36    109.77 o 
  -6  15   0     9795.21     9279.96    357.76 o 
  -5  15   0     1106.79      862.20    142.64 o 
  -4  15   0    16579.89    16101.14    499.01 o 
  -3  15   0    20889.88    19488.58    567.31 o 
  -2  15   0     2351.91     2986.35    234.84 o 
  -1  15   0        6.58      -68.31     68.31 o 
   0  15   0      291.55      245.78    105.64 o 
   1  15   0       75.47      -93.97     93.97 o 
   2  15   0       14.76       71.46     98.65 o 
   3  15   0       16.89       -4.57     97.07 o 
   4  15   0     7770.15     8375.47    414.44 o 
   5  15   0    10654.40    11062.88    496.38 o 
 -15  16   0      183.96      101.20    139.76 o 
 -14  16   0     9253.95     9688.33    609.63 o 
 -13  16   0     2326.73     2658.18    226.44 o 
 -12  16   0     1072.67     1277.54    281.92 o 
 -11  16   0     1020.96      819.70    141.39 o 
 -10  16   0     6902.75     7292.44    727.70 o 
  -9  16   0     1254.53     1124.73    158.43 o 
  -8  16   0      119.36      154.21     92.01 o 
  -7  16   0     2747.47     3064.05    320.48 o 
  -6  16   0      601.78      506.91    115.71 o 
  -5  16   0      161.94      210.55     98.65 o 
  -4  16   0     9513.34     8667.94    367.61 o 
  -3  16   0     2503.88     2199.46    539.75 o 
  -2  16   0     3090.90     3000.19    248.48 o 
  -1  16   0      483.69      486.74    127.75 o 
   0  16   0      174.07      114.65     96.00 o 
   1  16   0      688.67      771.26    156.75 o 
   2  16   0      718.55      513.16    143.36 o 
   3  16   0     6114.66     5421.95    619.27 o 
 -13  17   0        4.86      -39.12     86.45 o 
 -12  17   0     1486.89     1604.32    194.15 o 
 -11  17   0     1951.99     2020.14    207.53 o 
 -10  17   0      157.03      272.63    107.30 o 
  -9  17   0     2247.13     2083.07    214.36 o 
  -8  17   0      919.87      938.54    154.80 o 
  -7  17   0      909.61      700.97    139.22 o 
  -6  17   0     2762.97     2836.72    240.80 o 
  -5  17   0     1062.31     1247.82    173.79 o 
  -4  17   0      719.90      645.62    140.65 o 
  -3  17   0     8852.49     9055.16    393.58 o 
  -2  17   0      981.14     1188.09    178.30 o 
  -1  17   0       74.41      113.37    102.89 o 
   0  17   0      108.53      -64.92     86.45 o 
   1  17   0        7.39      -79.59     79.59 o 
 -12  18   0     2470.94     2376.71    578.31 o 
 -11  18   0       63.89        1.27     89.87 o 
 -10  18   0      275.75       52.30    134.94 o 
  -9  18   0    10403.59    10294.33    703.61 o 
  -8  18   0      200.99      272.29    115.86 o 
  -7  18   0     4968.34     4479.70    300.87 o 
  -6  18   0     1975.20     1964.50    218.01 o 
  -5  18   0       59.34       37.50     93.29 o 
  -4  18   0     2665.07     2571.26    251.55 o 
  -3  18   0        1.06      -83.44     83.44 o 
  -2  18   0      492.67      159.66    117.23 o 
  -1  18   0     2324.97     2606.70    527.70 o 
   6 -19   1     1620.62     1529.74    201.02 o 
   7 -19   1      167.80      104.00    104.16 o 
   1 -18   1     8900.42     9679.13    520.48 o 
   2 -18   1    10613.93    10895.79    453.07 o 
   3 -18   1       10.10      -89.10     89.10 o 
   4 -18   1     1251.84     1170.74    177.10 o 
   5 -18   1       17.78       28.92     92.56 o 
   6 -18   1      155.79       94.24    149.40 o 
   7 -18   1      130.30       75.56     93.78 o 
   8 -18   1      440.27      448.43    129.65 o 
   9 -18   1    12394.99    11894.47    456.29 o 
  10 -18   1     7984.23     7905.88    761.44 o 
  11 -18   1       72.11       -9.64     92.01 o 
  12 -18   1     1431.58     1506.89    197.29 o 
  -1 -17   1        0.05      -43.37     95.42 o 
   0 -17   1        0.18      -16.87     95.42 o 
   1 -17   1     6142.91     5660.42   1045.77 o 
   2 -17   1       13.23      -52.53    108.43 o 
   3 -17   1     3049.25     2660.91    240.08 o 
   4 -17   1     4850.87     4926.62    302.37 o 
   5 -17   1      119.11      -73.21     73.21 o 
   6 -17   1       22.19      -35.49     74.04 o 
   7 -17   1       33.05        0.69     83.02 o 
   8 -17   1     5061.86     5767.55    918.06 o 
   9 -17   1    18933.90    18942.66    619.27 o 
  10 -17   1      388.11      391.82    117.23 o 
  11 -17   1      423.98      286.37    108.89 o 
  12 -17   1     1671.98     1984.42    211.28 o 
  13 -17   1     1436.18     1328.27    228.91 o 
  -3 -16   1    14260.25    15652.81    572.01 o 
  -2 -16   1      559.47      351.80    130.37 o 
  -1 -16   1     1348.36     1242.89    182.10 o 
   0 -16   1      204.67      249.39    108.89 o 
   1 -16   1      191.34      206.83    103.89 o 
   2 -16   1       11.44       -8.03     80.94 o 
   3 -16   1     5183.29     4908.26    287.21 o 
   4 -16   1     1981.48     1916.69    197.29 o 
   5 -16   1     2974.88     2657.42    222.25 o 
   6 -16   1     3158.98     3167.61    510.84 o 
   7 -16   1        0.21      -59.56     59.56 o 
   8 -16   1    10882.17    10791.10    401.94 o 
   9 -16   1      259.90      186.88     91.82 o 
  10 -16   1     2065.56     2305.82    207.79 o 
  11 -16   1     1366.84     1879.75    293.97 o 
  12 -16   1      298.31      109.59     91.82 o 
  13 -16   1      191.85      152.73    125.30 o 
  14 -16   1      749.62      694.79    128.55 o 
  15 -16   1      228.84      397.34    190.36 o 
  -5 -15   1     4500.69     4217.28    336.45 o 
  -4 -15   1    18526.10    20757.27    673.59 o 
  -3 -15   1     2137.57     2001.39    231.42 o 
  -2 -15   1      176.85       55.77     90.93 o 
  -1 -15   1      329.48      240.07    110.71 o 
   0 -15   1     1174.84     1291.14    172.06 o 
   1 -15   1     4059.23     3839.50    258.72 o 
   2 -15   1      785.13      711.95    202.41 o 
   3 -15   1    12287.05    12515.13    436.03 o 
   4 -15   1    17329.16    17185.50    932.52 o 
   5 -15   1    10178.14     9874.43    371.02 o 
   6 -15   1     1857.85     1769.70    180.22 o 
   7 -15   1     1121.71     1019.63    141.39 o 
   8 -15   1      593.23      443.59    105.47 o 
   9 -15   1       56.21       79.68     76.62 o 
  10 -15   1    11321.19    10618.11    386.67 o 
  11 -15   1     2529.85     2478.83    202.74 o 
  12 -15   1      712.71      847.17    130.90 o 
  13 -15   1       29.04       -7.82     81.93 o 
  14 -15   1     3141.54     3792.72    351.80 o 
  15 -15   1     3482.89     3661.52    416.86 o 
  16 -15   1       61.15       38.55    149.40 o 
  -6 -14   1     1150.55     1366.44    211.26 o 
  -5 -14   1     7737.40     8647.89    412.86 o 
  -4 -14   1     4077.03     4515.23    311.24 o 
  -3 -14   1     1097.43     1319.84    181.72 o 
  -2 -14   1       29.13      -67.14     67.14 o 
  -1 -14   1     5364.94     6292.08    592.76 o 
   0 -14   1      136.42      102.95     80.03 o 
   1 -14   1      101.87       15.53    120.48 o 
   2 -14   1     5315.58     5016.52    337.35 o 
   3 -14   1    51899.70    49852.41   2166.24 o 
   4 -14   1    23650.40    22846.15    601.10 o 
   5 -14   1      694.47      714.97    120.08 o 
   6 -14   1     3983.59     4134.99    233.28 o 
   7 -14   1      759.43      588.58    112.45 o 
   8 -14   1     3188.79     3260.50    212.80 o 
   9 -14   1     2625.94     2564.68    298.79 o 
  10 -14   1     3551.40     3562.13    269.88 o 
  11 -14   1       70.08      163.85     78.16 o 
  12 -14   1     1807.35     1893.95    250.60 o 
  13 -14   1     2989.54     2780.69    293.97 o 
  14 -14   1      103.58      168.67    125.30 o 
  15 -14   1      144.40      173.49    149.40 o 
  16 -14   1      851.75      761.44    226.50 o 
  -8 -13   1     6888.68     6767.31    379.20 o 
  -7 -13   1     2834.17     2896.95    273.55 o 
  -6 -13   1     1213.50     1302.81    231.32 o 
  -5 -13   1     1059.56      626.63    149.40 o 
  -4 -13   1     1041.19     1035.33    164.62 o 
  -3 -13   1      137.12      189.20     98.12 o 
  -2 -13   1     4248.73     3668.84    248.13 o 
  -1 -13   1       11.53       33.73     96.38 o 
   0 -13   1     3156.03     3162.37    320.48 o 
   1 -13   1      322.91      369.09     98.12 o 
   2 -13   1    23280.04    22223.04    674.69 o 
   3 -13   1    29212.67    27308.28    662.74 o 
   4 -13   1     9441.44     8844.07    323.25 o 
   5 -13   1      143.61      110.73     73.21 o 
   6 -13   1     1956.46     1930.31    165.25 o 
   7 -13   1     1039.31     1195.89    132.77 o 
   8 -13   1      289.27      402.32     91.82 o 
   9 -13   1      435.86      320.21     90.32 o 
  10 -13   1     3510.88     3566.63    212.96 o 
  11 -13   1    16526.55    16149.19    655.41 o 
  12 -13   1     1460.88     1874.68    240.96 o 
  13 -13   1     1760.73     1542.15    226.50 o 
  14 -13   1      230.41      332.53    154.21 o 
  15 -13   1    10735.21    10086.62    539.75 o 
  17 -13   1     6439.26     6737.26    544.57 o 
  -9 -12   1    10910.73    12025.54    727.70 o 
  -8 -12   1        1.85      -23.30    103.53 o 
  -7 -12   1     4809.94     5107.32    424.09 o 
  -6 -12   1       22.58      110.10    102.17 o 
  -5 -12   1        9.09      -43.74     81.73 o 
  -4 -12   1        5.87       73.14     82.91 o 
  -3 -12   1     1143.83     1215.52    159.70 o 
  -2 -12   1     1197.27      984.92    161.44 o 
  -1 -12   1    31543.04    30055.99    946.98 o 
   0 -12   1      490.44      535.11    102.23 o 
   1 -12   1      695.30      603.66    105.47 o 
   2 -12   1     2828.08     2437.43    349.39 o 
   3 -12   1     1876.57     1781.89    155.02 o 
   4 -12   1     2391.91     2296.58    171.46 o 
   5 -12   1     8844.18     8841.17    315.66 o 
   6 -12   1     2965.32     3158.43    202.41 o 
   7 -12   1     3832.36     3971.31    200.97 o 
   8 -12   1      289.29      263.31     81.93 o 
   9 -12   1     7521.12     7590.38    303.61 o 
  10 -12   1    30504.23    31209.24    987.94 o 
  11 -12   1    18333.73    17069.66    655.41 o 
  12 -12   1      737.13      833.72    168.67 o 
  13 -12   1       15.28        0.00     91.57 o 
  14 -12   1    16278.84    17069.66    693.97 o 
  15 -12   1     3498.85     3710.80    332.53 o 
  17 -12   1     5146.61     4742.11    462.64 o 
 -10 -11   1     3907.04     4565.22    309.03 o 
  -9 -11   1     2636.21     3022.85    258.20 o 
  -8 -11   1     5493.73     5632.38    592.76 o 
  -7 -11   1     1820.93     1964.46    257.83 o 
  -6 -11   1      875.40      826.17    148.83 o 
  -5 -11   1      594.50      866.20    148.90 o 
  -4 -11   1     3892.17     3896.50    250.04 o 
  -3 -11   1    22414.37    21739.06    580.41 o 
  -2 -11   1    58406.88    58443.30   1954.19 o 
  -1 -11   1    15605.77    13373.41    408.88 o 
   0 -11   1     4177.77     3597.32    195.92 o 
   1 -11   1       25.21       24.87     52.74 o 
   2 -11   1      595.51      787.82     61.52 o 
   3 -11   1     2144.30     2127.66     99.09 o 
   4 -11   1     2937.54     2944.52    120.73 o 
   5 -11   1     6136.31     5919.15    238.47 o 
   6 -11   1     9545.83     9338.15    643.37 o 
   7 -11   1      750.27      731.99    200.00 o 
   8 -11   1      149.51      -38.55     67.47 o 
   9 -11   1     6163.81     6081.85    342.16 o 
  10 -11   1    20374.62    20447.93    713.24 o 
  11 -11   1        6.32       81.93     86.75 o 
  12 -11   1     3189.14     3354.17    274.70 o 
  13 -11   1      229.21      154.21    115.66 o 
  14 -11   1     7360.18     7142.08    409.63 o 
  17 -11   1      162.52      289.15    178.31 o 
  18 -11   1     3628.73     4062.60    462.64 o 
 -11 -10   1     1060.92      708.42    265.06 o 
 -10 -10   1     1809.89     1866.89    211.90 o 
  -9 -10   1     1179.82     1177.21    172.19 o 
  -8 -10   1     1526.30     1752.74    293.97 o 
  -7 -10   1     5963.53     5881.91    311.11 o 
  -6 -10   1        9.64      -75.26     75.26 o 
  -5 -10   1      539.12      791.35    136.63 o 
  -4 -10   1    10373.32     9262.55    346.99 o 
  -3 -10   1    74004.59    72564.55   1384.10 o 
  -2 -10   1    57501.90    56937.60   1120.74 o 
  -1 -10   1        9.80      -22.17     50.78 o 
   0 -10   1       22.23       99.85     31.48 o 
   1 -10   1     5643.47     5648.94    158.83 o 
   2 -10   1      706.95      799.18     75.16 o 
   3 -10   1      605.69      632.78     60.66 o 
   4 -10   1     8129.33     7868.16    195.66 o 
   5 -10   1    39303.10    38740.09    612.66 o 
   6 -10   1    26387.56    24684.68    555.46 o 
   7 -10   1     1790.44     1363.84    173.49 o 
   8 -10   1      258.95      183.13     81.93 o 
   9 -10   1      316.16      240.96     96.38 o 
  10 -10   1     1842.49     1850.58    197.59 o 
  11 -10   1      825.23      886.74    154.21 o 
  12 -10   1    26021.35    24876.79    833.72 o 
  13 -10   1      359.27      279.51    115.66 o 
  14 -10   1     1139.39     1045.77    192.77 o 
  17 -10   1     7858.09     7127.62    520.48 o 
  18 -10   1      830.63      689.15    226.50 o 
 -12  -9   1     8166.04    10139.63    669.87 o 
 -11  -9   1       17.87      110.84    192.77 o 
 -10  -9   1       36.06       86.75    115.66 o 
  -9  -9   1     1811.54     1668.27    342.16 o 
  -8  -9   1     5151.96     5157.32    301.20 o 
  -7  -9   1     1436.97     1061.27    175.90 o 
  -6  -9   1       44.88       41.07     72.97 o 
  -5  -9   1     1419.10     1540.25    105.85 o 
  -4  -9   1     6220.93     6936.46    193.12 o 
  -3  -9   1    52326.32    50871.82    774.49 o 
  -2  -9   1       47.36       -6.23     54.19 o 
  -1  -9   1        1.67       20.83     28.10 o 
   0  -9   1     3424.91     3789.49    113.27 o 
   1  -9   1       30.40        2.06     25.54 o 
   2  -9   1        1.24       29.22     27.91 o 
   3  -9   1     5653.82     5217.68    220.73 o 
   4  -9   1    41938.77    42645.55    649.51 o 
   5  -9   1   128873.28   134018.63   1805.04 o 
   6  -9   1    13879.59    14370.90    525.29 o 
   7  -9   1      640.88      727.70    125.30 o 
   8  -9   1     2734.58     2318.04    197.59 o 
   9  -9   1      216.71      120.48     77.11 o 
  11  -9   1    22129.55    22640.68    751.80 o 
  12  -9   1      116.67       77.11     91.57 o 
  13  -9   1     1155.42     1156.61    178.31 o 
  14  -9   1     1908.17     1248.18    192.77 o 
  17  -9   1      521.58      703.61    226.50 o 
  18  -9   1      176.95      106.02    154.21 o 
 -13  -8   1     4837.57     5190.30    510.84 o 
 -12  -8   1      341.34      197.59    226.50 o 
 -11  -8   1     3365.18     3439.42    612.04 o 
 -10  -8   1     2506.65     2514.51    213.74 o 
  -9  -8   1       30.07        6.43     77.59 o 
  -8  -8   1     3665.30     3696.48    177.62 o 
  -7  -8   1     3480.29     3775.38    214.23 o 
  -6  -8   1      785.79      772.45    151.40 o 
  -5  -8   1     6457.96     7048.13    202.45 o 
  -4  -8   1     5080.93     5035.02    206.98 o 
  -3  -8   1     2860.25     2840.56    208.35 o 
  -2  -8   1        6.25       29.47     29.52 o 
  -1  -8   1     9363.32     7904.70    182.02 o 
   0  -8   1    15610.47    17479.35    345.30 o 
   1  -8   1      878.43     1021.79     80.68 o 
   2  -8   1    17146.64    17610.68    307.80 o 
   3  -8   1    22120.57    23372.83    389.20 o 
   4  -8   1   253454.61   251639.56   3257.12 o 
   5  -8   1    58608.02    57651.10    835.76 o 
   6  -8   1     1085.24     1079.85     95.42 o 
   7  -8   1     3391.85     3421.64    216.86 o 
   8  -8   1     7871.60     7797.49    342.16 o 
   9  -8   1     4347.83     4520.43    250.60 o 
  10  -8   1     2674.15     2785.51    216.86 o 
  11  -8   1     2375.26     1961.42    197.59 o 
  12  -8   1    29375.71    30934.54    930.11 o 
  13  -8   1     4419.90     4520.42    293.97 o 
  14  -8   1     3390.61     3421.64    274.70 o 
  17  -8   1     5111.92     5315.60    491.56 o 
  18  -8   1     3529.76     4597.53    486.74 o 
 -13  -7   1        0.27      -38.55    139.76 o 
 -12  -7   1    11854.89    11373.35    660.23 o 
 -11  -7   1       53.73       45.42     83.40 o 
 -10  -7   1      479.59      453.41     85.96 o 
  -9  -7   1     7466.79     7728.93    243.89 o 
  -8  -7   1    27420.87    28120.51    528.88 o 
  -7  -7   1      954.46     1055.71    131.69 o 
  -6  -7   1     9694.29    10081.82    256.57 o 
  -5  -7   1    11994.41    11530.12    266.07 o 
  -4  -7   1      661.92      398.90     54.93 o 
  -3  -7   1      435.40      407.02     54.00 o 
  -2  -7   1     1415.53     1052.25     64.25 o 
  -1  -7   1      204.83      643.89     64.30 o 
   0  -7   1     3681.49     4448.81    206.89 o 
   1  -7   1    16887.14    17317.51    295.05 o 
   2  -7   1       73.65       64.20     28.16 o 
   3  -7   1    51072.48    52613.16    750.52 o 
   4  -7   1    62771.38    67593.41    944.94 o 
   5  -7   1     4844.02     4139.48    195.18 o 
   6  -7   1     5165.57     4553.98    168.66 o 
   7  -7   1     2197.82     2539.73    178.31 o 
   8  -7   1       43.47       81.93     62.65 o 
   9  -7   1     5066.87     5040.90    269.88 o 
  10  -7   1     2651.61     2409.61    197.59 o 
  11  -7   1    45242.61    43483.79   1180.71 o 
  12  -7   1    44225.40    46254.84   1257.82 o 
  13  -7   1     9642.02     9421.57    424.09 o 
  14  -7   1       29.49      -56.15     56.15 o 
  15  -7   1     1871.99     2457.80    284.33 o 
  16  -7   1    16119.84    17547.96    557.34 o 
  17  -7   1       47.31      122.89    102.23 o 
  18  -7   1     8539.55     8561.76    400.55 o 
 -14  -6   1      124.94      125.30    146.99 o 
 -13  -6   1     8103.42     8324.76    366.33 o 
 -12  -6   1     6447.32     6325.17    739.75 o 
 -11  -6   1     1251.56     1273.48    125.07 o 
 -10  -6   1      537.10      490.96    108.05 o 
  -9  -6   1    20022.71    19555.47    541.61 o 
  -8  -6   1     2690.81     2695.42    139.47 o 
  -7  -6   1     3079.98     2756.35    249.84 o 
  -6  -6   1    16788.37    16006.96    334.17 o 
  -5  -6   1     6773.77     6247.25    180.59 o 
  -4  -6   1        1.46       79.49     35.63 o 
  -3  -6   1     1205.09     1491.32    125.46 o 
  -2  -6   1      577.18      694.12     51.82 o 
  -1  -6   1    37341.22    38233.98    561.57 o 
   0  -6   1    19058.04    16060.97    270.91 o 
   1  -6   1     6228.71     6504.60    141.41 o 
   2  -6   1    11989.64    12648.73    227.46 o 
   3  -6   1    48498.17    49933.34    797.06 o 
   4  -6   1      243.70      363.38    125.30 o 
   5  -6   1      414.82      581.80     74.70 o 
   6  -6   1     7537.93     6379.76    293.97 o 
   7  -6   1     4801.90     4448.14    226.50 o 
   8  -6   1     7285.38     7219.19    313.25 o 
   9  -6   1     1926.89     1995.16    168.67 o 
  10  -6   1    11332.49    11272.15    428.91 o 
  11  -6   1    35366.91    36802.82    771.07 o 
  12  -6   1    14337.56    14978.50    665.05 o 
  13  -6   1     5830.58     6192.77    247.02 o 
  14  -6   1      919.01     1132.52    197.59 o 
  15  -6   1     1170.68      930.11    202.41 o 
  16  -6   1    10084.83     9696.05    397.13 o 
  17  -6   1     7225.35     6324.31    340.33 o 
  18  -6   1       21.47      -90.26     90.26 o 
 -15  -5   1      728.99      790.47    162.61 o 
 -14  -5   1        4.67      -32.13     91.82 o 
 -13  -5   1     5648.65     6876.62    650.59 o 
 -12  -5   1      461.18      461.30    118.08 o 
 -11  -5   1    10048.84    10429.05    290.57 o 
 -10  -5   1     1964.92     1846.91    172.93 o 
  -9  -5   1     1583.48     1695.92    166.87 o 
  -8  -5   1      333.83      296.66     58.37 o 
  -7  -5   1     2309.94     2421.60    120.26 o 
  -6  -5   1     9863.61     9450.26    230.41 o 
  -5  -5   1    24858.87    26634.36    456.77 o 
  -4  -5   1      679.98      712.83     66.09 o 
  -3  -5   1     1282.98     1765.74     82.13 o 
  -2  -5   1    58826.85    55652.60    780.32 o 
  -1  -5   1    58547.50    60068.07    827.58 o 
   0  -5   1    33105.73    34666.73    499.22 o 
   1  -5   1    99470.76   106471.36   1709.63 o 
   2  -5   1     5627.77     5697.31    237.17 o 
   3  -5   1     5563.16     5731.48    202.41 o 
   4  -5   1        0.03        9.64     28.82 o 
   5  -5   1     3333.09     3308.55    130.90 o 
   6  -5   1     6823.46     5995.10    250.60 o 
   7  -5   1    23733.06    23537.05    674.69 o 
   8  -5   1     7900.79     7669.28    223.18 o 
   9  -5   1     1042.91     1067.32     92.01 o 
  10  -5   1    20423.86    20973.87    469.67 o 
  11  -5   1       31.80       36.14     54.20 o 
  12  -5   1     2906.72     2785.88    163.99 o 
  13  -5   1     2020.34     1803.52    148.09 o 
  14  -5   1     3056.01     3599.95    318.07 o 
  15  -5   1     3766.25     3845.67    554.21 o 
  16  -5   1      885.85     1036.66    161.19 o 
  17  -5   1      136.86      176.68    110.71 o 
  18  -5   1     3873.46     4160.43    299.63 o 
 -15  -4   1     3127.93     3614.13    277.59 o 
 -14  -4   1        5.27       -5.00     90.26 o 
 -13  -4   1      579.75      361.44    115.86 o 
 -12  -4   1     1936.97     2007.38    438.55 o 
 -11  -4   1    19621.29    19363.75    448.71 o 
 -10  -4   1       77.08       13.49     55.89 o 
  -9  -4   1       13.53       20.48     42.05 o 
  -8  -4   1      393.25      515.37     68.36 o 
  -7  -4   1      195.28      194.92     49.46 o 
  -6  -4   1    36485.68    34772.84    560.85 o 
  -5  -4   1      441.40      422.40     58.45 o 
  -4  -4   1        3.59      -11.15     27.55 o 
  -3  -4   1      587.87      632.92     51.33 o 
  -2  -4   1    61674.29    62558.37   1043.92 o 
  -1  -4   1    62136.29    60350.71    818.46 o 
   0  -4   1     1226.36     1376.33     94.95 o 
   1  -4   1        1.95      -19.28     38.55 o 
   2  -4   1    24292.30    25163.89    369.65 o 
   3  -4   1     1240.96     1101.01    144.58 o 
   4  -4   1     1325.57     1103.79     71.56 o 
   5  -4   1     4187.87     4337.55    142.64 o 
   6  -4   1    86349.44    88671.41   1473.80 o 
   7  -4   1    81763.83    80006.84   1515.65 o 
   8  -4   1     1438.68     1434.32    224.09 o 
   9  -4   1     1889.61     2092.44    122.11 o 
  10  -4   1     5905.57     5682.98    224.09 o 
  11  -4   1     4117.35     4421.20    191.43 o 
  12  -4   1     6742.08     7237.14    257.31 o 
  13  -4   1    14488.50    13750.30    390.40 o 
  14  -4   1        0.79      101.20    110.84 o 
  15  -4   1      358.80      548.01    121.40 o 
  16  -4   1     1036.66     1125.10    207.23 o 
  17  -4   1     2336.28     2226.77    349.39 o 
  18  -4   1      829.76      796.70    166.60 o 
 -16  -3   1     1397.32     1245.44    184.02 o 
 -15  -3   1     1209.82      921.30    161.84 o 
 -14  -3   1      501.27      369.96    116.64 o 
 -13  -3   1       67.12       33.53     78.73 o 
 -12  -3   1    31412.59    30565.12    740.18 o 
 -11  -3   1     4912.36     4863.91    184.84 o 
 -10  -3   1       25.76       19.56     44.04 o 
  -9  -3   1     1032.17      895.38     86.91 o 
  -8  -3   1      213.70      217.21     48.90 o 
  -7  -3   1       50.64       30.82     38.55 o 
  -6  -3   1    24693.85    24539.43    421.58 o 
  -5  -3   1     2851.35     3199.67    112.33 o 
  -4  -3   1       50.98       11.86     26.18 o 
  -3  -3   1     2824.86     2430.96    142.63 o 
  -2  -3   1    19108.66    19297.51    325.19 o 
  -1  -3   1    46291.66    52111.35    703.00 o 
   0  -3   1     2414.11     2775.92     67.36 o 
   1  -3   1    47605.82    48144.79    646.82 o 
   2  -3   1    35345.77    34783.64    874.69 o 
   3  -3   1        1.22       12.21     33.73 o 
   4  -3   1     1614.79     1658.23     81.57 o 
   5  -3   1   108754.30   108581.38   1436.55 o 
   6  -3   1   131142.92   133360.14   2162.02 o 
   7  -3   1    12470.73    12015.82    287.81 o 
   8  -3   1     1062.72     1272.40    108.43 o 
   9  -3   1       18.76       45.23     43.91 o 
  10  -3   1    21398.80    21636.89    487.93 o 
  11  -3   1      402.62      574.31     84.99 o 
  12  -3   1     5070.38     4876.65    205.78 o 
  13  -3   1     2112.39     2335.86    160.92 o 
  14  -3   1     8927.25     8824.48    352.39 o 
  15  -3   1       23.21       51.17     77.45 o 
  16  -3   1      507.69      511.03    197.59 o 
  17  -3   1      436.74      413.54    133.80 o 
  18  -3   1     1202.35     1259.42    212.05 o 
 -16  -2   1       57.92        0.00     92.53 o 
 -15  -2   1     1574.23     1750.47    202.74 o 
 -14  -2   1      956.69      912.67    144.08 o 
 -13  -2   1    11837.36    13093.91    442.84 o 
 -12  -2   1     5739.79     5371.04    270.77 o 
 -11  -2   1     2961.83     3372.77    210.30 o 
 -10  -2   1     7378.38     7491.57    210.95 o 
  -9  -2   1      557.35      651.83     93.99 o 
  -8  -2   1     7856.00     8071.98    335.14 o 
  -7  -2   1    31929.54    33540.52    539.26 o 
  -6  -2   1    42695.65    43833.01    654.94 o 
  -5  -2   1    12387.12    13816.47    298.95 o 
  -4  -2   1     5104.33     4684.78    119.81 o 
  -3  -2   1       39.26       32.69     23.80 o 
  -2  -2   1    35598.67    38247.79    534.67 o 
  -1  -2   1    11033.49    12076.72    188.55 o 
   0  -2   1    17764.57    20835.76    292.69 o 
   1  -2   1      358.41      224.26     19.08 o 
   2  -2   1      317.16      667.29     40.89 o 
   3  -2   1      489.91      400.82     31.18 o 
   4  -2   1     5183.43     4486.46    107.02 o 
   5  -2   1    81713.80    87645.86   1443.01 o 
   6  -2   1    40306.77    38946.72    705.17 o 
   7  -2   1       75.97       57.41     39.08 o 
   8  -2   1     8870.23     8785.93    249.62 o 
   9  -2   1     2718.64     2596.20    135.16 o 
  10  -2   1      456.72      361.27     71.32 o 
  11  -2   1      465.23      712.18     94.94 o 
  12  -2   1        2.36      -10.57     52.74 o 
  13  -2   1    30378.80    30134.53    734.93 o 
  14  -2   1    11226.72    11055.11    843.36 o 
  15  -2   1      731.71      609.04    187.95 o 
  16  -2   1      574.14      480.62    123.89 o 
  17  -2   1     8034.74     8564.53    388.30 o 
  18  -2   1     2366.86     2281.73    318.07 o 
 -17  -1   1     4330.69     4228.79    306.64 o 
 -16  -1   1     7782.10     7552.83    360.78 o 
 -15  -1   1     1049.93      885.17    149.82 o 
 -14  -1   1      203.83       68.41    185.54 o 
 -13  -1   1     6146.43     5789.09    472.28 o 
 -12  -1   1     8459.74     7576.90    715.65 o 
 -11  -1   1    11218.76    11213.93    271.62 o 
 -10  -1   1     4531.10     4761.39    356.67 o 
  -9  -1   1    10693.41    10288.95    239.61 o 
  -8  -1   1     7843.95     7797.32    232.82 o 
  -7  -1   1   113731.25   113631.03   1539.88 o 
  -6  -1   1      162.25      298.07     69.12 o 
  -5  -1   1    11585.98    10331.40    321.22 o 
  -4  -1   1     3548.86     4217.66    146.73 o 
  -3  -1   1     2127.46     2488.25     71.45 o 
  -2  -1   1    14933.15    15680.84    235.83 o 
  -1  -1   1    12033.25    10600.01    729.85 o 
   2  -1   1    22261.92    21813.19    308.82 o 
   3  -1   1     3784.33     4983.62    104.71 o 
   4  -1   1      462.48      769.36     77.11 o 
   5  -1   1    42159.26    40376.72    718.81 o 
   6  -1   1       38.15      206.88     47.34 o 
   7  -1   1    36072.21    33119.52    840.95 o 
   8  -1   1     1646.11     1914.70    122.89 o 
   9  -1   1     1755.16     1813.91    245.78 o 
  10  -1   1      540.45      470.19     76.40 o 
  11  -1   1     1243.45     1224.24    114.59 o 
  12  -1   1    18650.90    17684.56    377.85 o 
  13  -1   1    41201.46    40526.49    699.28 o 
  14  -1   1     2950.74     3005.98    224.83 o 
  15  -1   1      792.25     1057.33    175.90 o 
  16  -1   1     6264.37     5780.23    332.53 o 
  17  -1   1     2701.74     3085.91    332.53 o 
 -17   0   1    13186.89    14189.08    517.84 o 
 -16   0   1     5900.07     6702.23    338.95 o 
 -15   0   1      533.50      399.99    115.86 o 
 -14   0   1     7087.71     6608.85    309.88 o 
 -13   0   1     1002.21     1147.92    149.47 o 
 -12   0   1     1366.84     1519.62    106.71 o 
 -11   0   1    10526.58    10717.16    259.39 o 
 -10   0   1     2440.12     2313.50    114.34 o 
  -9   0   1     6708.76     6532.10    177.86 o 
  -8   0   1    10186.71    10193.60    223.24 o 
  -7   0   1    34073.43    36304.92    558.37 o 
  -6   0   1     8203.65     7425.60    164.39 o 
  -5   0   1      239.61      210.64     32.37 o 
  -4   0   1       19.99       40.27     21.91 o 
  -3   0   1    25479.61    26664.80    381.10 o 
  -2   0   1    44025.49    47337.76    776.60 o 
   2   0   1     4499.74     5321.14    101.92 o 
   3   0   1     3501.92     3499.27    130.75 o 
   4   0   1      248.07      284.88     45.91 o 
   5   0   1       20.31      103.61     40.89 o 
   6   0   1    10174.92     9748.37    395.18 o 
   7   0   1     4885.53     4745.41    342.16 o 
   8   0   1    12408.13    12029.40    313.54 o 
   9   0   1     8314.04     7437.65    239.37 o 
  10   0   1     8086.09     8110.96    261.32 o 
  11   0   1     1598.90     1717.45    114.82 o 
  12   0   1    21220.25    20661.19    423.65 o 
  13   0   1       12.40      -38.55     68.15 o 
  14   0   1     5258.75     5290.37    279.51 o 
  15   0   1      188.39       34.44     81.57 o 
  16   0   1      375.91      314.33    112.30 o 
  17   0   1      487.73      396.91    130.82 o 
 -17   1   1     8351.75     8778.95    949.39 o 
 -16   1   1     2837.09     3385.81    263.29 o 
 -15   1   1        0.88      -66.38     66.38 o 
 -14   1   1      743.66      689.34    129.58 o 
 -13   1   1       29.72      -77.11     77.11 o 
 -12   1   1     1113.67      950.76    128.03 o 
 -11   1   1     6711.05     6929.45    195.78 o 
 -10   1   1    22183.67    22094.34    506.20 o 
  -9   1   1    29253.82    27791.93    568.07 o 
  -8   1   1     9091.77     8755.11    309.77 o 
  -7   1   1    24141.78    24754.18    405.56 o 
  -6   1   1     1010.39      814.37    102.21 o 
  -5   1   1     7918.80     7212.00    147.44 o 
  -4   1   1    39347.12    40130.89    778.93 o 
  -3   1   1     3957.82     4139.86     84.13 o 
  -2   1   1     3741.58     3323.46     74.55 o 
   1   1   1      446.92      609.36     28.16 o 
   2   1   1    13647.47    15486.51    438.55 o 
   3   1   1    11154.13    11385.30    254.96 o 
   4   1   1      533.71      399.02     54.20 o 
   5   1   1      675.70      417.78     69.88 o 
   6   1   1     8471.35     8149.44    419.27 o 
   7   1   1    56914.49    56765.15   1026.47 o 
   8   1   1    34365.88    31960.84    650.65 o 
   9   1   1    23828.26    22999.65    515.82 o 
  10   1   1     1282.82     1212.03    133.47 o 
  11   1   1     2424.59     2607.64    138.94 o 
  12   1   1      369.01      290.86     72.80 o 
  13   1   1      458.76      436.14    109.05 o 
  14   1   1    13501.17    12992.60    448.03 o 
  15   1   1       10.54       51.47     84.99 o 
  16   1   1       15.13       28.20     91.82 o 
  17   1   1       84.94      -22.77    104.98 o 
 -18   2   1     2075.19     1913.75    223.67 o 
 -17   2   1     3993.58     4036.69    294.40 o 
 -16   2   1    11711.97    11787.50    756.62 o 
 -15   2   1      171.68      284.33    102.23 o 
 -14   2   1      574.23      566.76    119.27 o 
 -13   2   1    14486.63    14111.10    893.96 o 
 -12   2   1       53.37       46.16     43.17 o 
 -11   2   1    20194.74    20124.03    386.47 o 
 -10   2   1    86762.32    81633.55   1170.05 o 
  -9   2   1       98.71      177.59     77.41 o 
  -8   2   1     1033.62      779.00     63.12 o 
  -7   2   1       88.84      109.24     84.34 o 
  -6   2   1     8599.08     9147.42    214.45 o 
  -5   2   1     7340.36     7689.09    179.44 o 
  -4   2   1    36918.09    38010.30   1207.21 o 
  -3   2   1        3.61       28.92     20.45 o 
  -2   2   1       21.78       51.26     19.28 o 
  -1   2   1    78954.09    88556.31   1398.71 o 
   0   2   1     3385.39     2986.53     88.60 o 
   1   2   1      795.17     1031.81     93.97 o 
   2   2   1     1086.90     1429.68     74.97 o 
   3   2   1     1474.24     1037.50     76.16 o 
   4   2   1      196.14      125.58     60.24 o 
   5   2   1      187.19      232.71     54.20 o 
   6   2   1    24286.34    23965.69    512.91 o 
   7   2   1   115290.38   112172.81   1901.99 o 
   8   2   1    59061.66    57055.54    861.55 o 
   9   2   1    10474.46     9814.17    370.91 o 
  10   2   1       79.03       84.11     47.87 o 
  11   2   1       75.25       74.56     52.45 o 
  12   2   1     5157.06     4350.08    182.61 o 
  13   2   1     6956.48     6619.83    486.74 o 
  14   2   1      200.44      226.16    120.48 o 
  15   2   1     1523.95     1692.51    332.53 o 
  16   2   1     1909.72     2015.54    221.19 o 
 -18   3   1      825.40      742.01    160.55 o 
 -17   3   1    16766.21    17130.53    737.34 o 
 -16   3   1     1152.58     1208.66    172.06 o 
 -15   3   1     4884.37     4601.43    330.12 o 
 -14   3   1      502.75      353.86    146.99 o 
 -13   3   1     1712.06     1724.57    262.65 o 
 -12   3   1     2790.73     2837.57    133.18 o 
 -11   3   1    35793.35    34617.09    701.83 o 
 -10   3   1     5981.20     6685.10    186.16 o 
  -9   3   1    15136.99    15882.27    307.01 o 
  -8   3   1      212.16      268.96     51.71 o 
  -7   3   1      206.35      220.21     42.75 o 
  -6   3   1      768.40      567.13     53.26 o 
  -5   3   1    36173.12    37993.53    661.69 o 
  -4   3   1       35.29       53.01     33.73 o 
  -3   3   1     4388.89     3836.10    149.40 o 
  -2   3   1     3971.82     3725.25    149.40 o 
  -1   3   1     4364.83     4653.92     91.16 o 
   0   3   1    12733.61    13166.16    272.62 o 
   1   3   1    24751.91    24696.57    489.12 o 
   2   3   1    10479.71    10722.28    250.45 o 
   3   3   1     4743.79     6159.78    183.64 o 
   4   3   1      752.36      760.28     80.94 o 
   5   3   1    19702.62    21830.22    380.72 o 
   6   3   1    54481.24    54407.00    809.81 o 
   7   3   1    65330.93    62799.24    926.30 o 
   8   3   1    26113.95    26983.77    798.77 o 
   9   3   1      200.04      144.94     63.52 o 
  10   3   1     2731.61     2432.73    135.99 o 
  11   3   1     7766.72     8179.25    248.10 o 
  12   3   1       83.43       37.18     51.34 o 
  13   3   1      758.89      810.14    142.17 o 
  14   3   1     8512.29     8083.51    352.39 o 
  15   3   1    11701.17    11730.36    449.20 o 
  16   3   1     2934.78     3151.76    571.08 o 
 -18   4   1     6495.63     6092.83    350.62 o 
 -17   4   1     5750.83     5416.39    330.67 o 
 -16   4   1     5412.24     5016.24    296.41 o 
 -15   4   1     9807.49     9764.37    388.07 o 
 -14   4   1      272.09      191.50     89.87 o 
 -13   4   1     2851.10     2601.75    200.71 o 
 -12   4   1    12071.71    11952.81    289.38 o 
 -11   4   1     9585.20     9674.82    283.35 o 
 -10   4   1    22105.67    21446.04    467.11 o 
  -9   4   1     6230.00     6188.34    274.70 o 
  -8   4   1     2098.81     2053.97    107.60 o 
  -7   4   1     4711.78     4750.15    296.38 o 
  -6   4   1    11533.63    10827.71    249.06 o 
  -5   4   1    19707.00    18688.92    501.20 o 
  -4   4   1    17365.87    18876.87    510.84 o 
  -3   4   1     6363.17     6385.46    231.32 o 
  -2   4   1        0.87       86.75     43.37 o 
  -1   4   1     7340.84     7717.07    136.82 o 
   0   4   1    12271.39    13576.29    296.47 o 
   1   4   1     1531.10     1623.37    173.63 o 
   2   4   1     1449.67     1185.53    120.48 o 
   3   4   1    22361.82    22779.00    370.39 o 
   4   4   1    13424.40    14938.30    282.29 o 
   5   4   1    12280.00    11563.09    306.27 o 
   6   4   1    15536.07    15237.76    314.84 o 
   7   4   1     9017.99     9026.58    289.61 o 
   8   4   1     4551.97     4203.55    159.09 o 
   9   4   1     4854.29     5096.98    180.80 o 
  10   4   1       15.16      -27.89     46.42 o 
  11   4   1     1108.10     1167.99    147.50 o 
  12   4   1     1633.13     1795.87    138.57 o 
  13   4   1     8802.01     8741.59    361.47 o 
  14   4   1    17905.24    18967.99    576.69 o 
  15   4   1    11516.14    12757.07    476.75 o 
 -18   5   1     2161.01     2143.64    235.13 o 
 -17   5   1      721.25      725.34    146.53 o 
 -16   5   1    30443.31    31297.34    807.28 o 
 -15   5   1     9500.08     9659.76    386.22 o 
 -14   5   1     6691.83     6428.21    443.37 o 
 -13   5   1     1479.90     1597.79    165.25 o 
 -12   5   1    11567.41    10996.06    269.77 o 
 -11   5   1    10631.06    10546.07    328.66 o 
 -10   5   1    13166.18    13498.42    337.51 o 
  -9   5   1     6870.81     7077.51    213.96 o 
  -8   5   1     8567.46     8670.28    366.26 o 
  -7   5   1     4609.51     5065.00    212.05 o 
  -6   5   1     7212.12     6317.99    240.96 o 
  -5   5   1       50.22       81.93     48.19 o 
  -4   5   1    45854.77    47777.71   1171.07 o 
  -3   5   1    11107.11    10134.81    342.16 o 
  -2   5   1       12.29        0.00     27.26 o 
  -1   5   1     3615.33     4038.69    143.00 o 
   0   5   1     5711.64     5786.56    178.88 o 
   1   5   1     8068.80     8394.95    156.41 o 
   2   5   1   111590.17   112121.95   1492.19 o 
   3   5   1     4992.35     4834.62    192.88 o 
   4   5   1    10933.73    10324.39    276.41 o 
   5   5   1      883.36     1019.28     80.03 o 
   6   5   1     1561.60     1674.21    169.71 o 
   7   5   1        3.02       41.63     42.13 o 
   8   5   1     3047.84     2965.64    142.16 o 
   9   5   1     4138.67     3696.58    185.21 o 
  10   5   1     8021.56     8278.91    254.20 o 
  11   5   1     1090.57     1039.19    113.82 o 
  12   5   1     2992.27     2869.77    173.12 o 
  13   5   1    11347.37    11439.82    424.49 o 
  14   5   1     9832.94    10346.27    460.24 o 
 -18   6   1        7.27     -151.81    151.81 o 
 -17   6   1    10078.15    11388.66    532.52 o 
 -16   6   1    20003.74    19003.59    710.83 o 
 -15   6   1     3001.87     2843.34    308.43 o 
 -14   6   1      563.62      540.63    112.45 o 
 -13   6   1     7242.37     7017.32    219.01 o 
 -12   6   1     1330.65     1583.52    108.54 o 
 -11   6   1     9308.52    10039.64    291.74 o 
 -10   6   1      478.20      597.58    101.20 o 
  -9   6   1    29954.49    30471.90    819.27 o 
  -8   6   1    14651.41    15103.42    467.46 o 
  -7   6   1     2292.56     2371.05    154.21 o 
  -6   6   1        6.17        0.00     43.37 o 
  -5   6   1    33122.07    35021.24    915.65 o 
  -4   6   1     2848.95     3045.74    178.31 o 
  -3   6   1     4238.61     4637.06    158.43 o 
  -2   6   1     2396.67     2338.70    159.03 o 
  -1   6   1     2268.77     2127.31    110.71 o 
   0   6   1    12502.68    11304.42    289.65 o 
   1   6   1    58869.68    56174.11    941.40 o 
   2   6   1    55444.95    55473.40    786.83 o 
   3   6   1     5401.07     5319.46    200.83 o 
   4   6   1     3508.13     3901.17    129.51 o 
   5   6   1     1496.67     1285.36     90.46 o 
   6   6   1      682.86      618.83     74.02 o 
   7   6   1      201.48      184.31     57.41 o 
   8   6   1     2631.75     2972.75    153.51 o 
   9   6   1    24959.37    24158.19    766.61 o 
  10   6   1     5413.21     5525.22    387.91 o 
  11   6   1      116.46       42.72     66.84 o 
  12   6   1     1254.15     1402.77    135.55 o 
  13   6   1      138.84      298.79    192.77 o 
  14   6   1      409.37      640.96    216.86 o 
 -18   7   1     1685.64     1997.21    234.62 o 
 -17   7   1    10628.75    10448.20    532.52 o 
 -16   7   1      171.97      145.54    110.40 o 
 -15   7   1     4263.64     4800.30    349.39 o 
 -14   7   1      549.49      737.09    126.08 o 
 -13   7   1    15762.78    16038.67    430.75 o 
 -12   7   1      512.46      518.84     87.82 o 
 -11   7   1     2353.39     3036.11    202.41 o 
 -10   7   1     8650.28     8592.66    342.16 o 
  -9   7   1    32109.94    31194.79    853.00 o 
  -8   7   1    19407.17    19493.73    587.94 o 
  -7   7   1     1558.35     1412.03    134.94 o 
  -6   7   1    10641.00    11382.99    404.81 o 
  -5   7   1     2875.64     2602.38    178.31 o 
  -4   7   1    25536.43    25802.08    742.16 o 
  -3   7   1     1103.24     1103.29    103.61 o 
  -2   7   1     4163.58     4317.07    166.98 o 
  -1   7   1     1209.02     1264.85    103.89 o 
   0   7   1     2578.65     2190.04    243.37 o 
   1   7   1    90301.21    93691.83   1954.19 o 
   2   7   1     4248.34     5309.33    135.97 o 
   3   7   1      973.67     1284.59    151.71 o 
   4   7   1     1691.43     1524.82    141.31 o 
   5   7   1       52.33      -41.10     41.10 o 
   6   7   1      777.75      657.37     94.95 o 
   7   7   1      380.13      409.77     72.43 o 
   8   7   1    22917.29    23613.75    475.58 o 
   9   7   1    53978.35    52638.62    869.52 o 
  10   7   1     2194.43     2017.99    148.86 o 
  11   7   1      361.59      422.33    118.08 o 
  12   7   1     1272.91     1508.41    308.43 o 
  13   7   1      898.31      853.00    250.60 o 
 -18   8   1     7879.17     8992.66    612.04 o 
 -17   8   1      195.19        9.64    149.40 o 
 -16   8   1     4165.19     4077.06    419.27 o 
 -15   8   1    15475.23    15050.41    713.24 o 
 -14   8   1     1225.01     1214.44    231.32 o 
 -13   8   1     2113.12     2043.88    158.42 o 
 -12   8   1      599.71      501.20    115.66 o 
 -10   8   1    28391.81    26857.49    780.71 o 
  -9   8   1    21734.76    21431.05    655.41 o 
  -8   8   1     1856.09     2178.29    173.49 o 
  -7   8   1     1617.54     1546.97    154.21 o 
  -6   8   1     4344.03     4226.45    236.14 o 
  -5   8   1     2752.11     2399.97    178.31 o 
  -4   8   1    11497.07    11867.45    316.92 o 
  -3   8   1     7908.96     8014.54    248.76 o 
  -2   8   1     9377.75     9697.92    518.07 o 
  -1   8   1    16891.01    18055.70    431.06 o 
   0   8   1     6019.75     6018.45    221.42 o 
   1   8   1       49.01      -26.61     39.08 o 
   2   8   1      273.40      139.98     44.35 o 
   3   8   1    15758.78    14098.17    347.12 o 
   4   8   1      271.85      291.61     51.07 o 
   5   8   1      526.01      558.42    103.51 o 
   6   8   1     1627.65     1426.77    107.18 o 
   7   8   1     7190.04     6575.54    303.36 o 
   8   8   1    62709.53    61390.70   1263.61 o 
   9   8   1     6956.99     7514.26    407.22 o 
  10   8   1     1061.09     1226.71    424.09 o 
  11   8   1      491.00      398.43    122.67 o 
  12   8   1     1504.72     1031.31    274.70 o 
 -18   9   1     3690.75     3513.21    433.73 o 
 -17   9   1     5846.41     6650.52    501.20 o 
 -16   9   1     9522.91    10178.18    597.58 o 
 -15   9   1     7234.42     6872.20    472.28 o 
 -14   9   1     5068.36     5026.44    409.63 o 
 -13   9   1     5011.17     5003.83    563.85 o 
 -12   9   1      521.33      814.45    149.40 o 
 -11   9   1    14771.13    15657.63    544.57 o 
 -10   9   1     6031.88     6081.85    303.61 o 
  -9   9   1       18.01       53.01     67.47 o 
  -8   9   1    26808.57    27744.23    819.27 o 
  -7   9   1       38.01       62.65     67.47 o 
  -6   9   1      276.57      399.99     96.38 o 
  -5   9   1    11821.61    11804.48    330.34 o 
  -4   9   1    42125.45    43128.48    843.40 o 
  -3   9   1      247.04      187.95     57.93 o 
  -2   9   1    19847.46    19381.75    465.14 o 
  -1   9   1    16124.23    15935.00    501.20 o 
   0   9   1     1022.04      695.73     95.23 o 
   1   9   1    13606.77    14188.55    395.25 o 
   2   9   1     6316.65     6355.69    255.51 o 
   3   9   1      620.83      474.27    125.30 o 
   4   9   1     2680.52     2988.60    363.85 o 
   5   9   1     5335.38     5755.22    268.97 o 
   6   9   1        0.04       45.44     80.96 o 
   7   9   1     7174.61     7099.04    327.69 o 
   8   9   1     8282.38     7840.97    352.00 o 
   9   9   1     1210.62     1232.47    169.98 o 
  10   9   1     2040.61     1991.32    210.52 o 
  11   9   1      292.67      153.95    115.26 o 
  12   9   1      559.79      944.57    279.51 o 
 -18  10   1      173.14      187.95    178.31 o 
 -17  10   1      543.15      327.71    187.95 o 
 -16  10   1     4165.01     4158.98    419.27 o 
 -15  10   1     3556.59     3040.93    351.80 o 
 -14  10   1    29628.22    30356.24   1069.87 o 
 -13  10   1      737.33      825.94    122.11 o 
 -12  10   1     3203.80     3111.19    240.96 o 
 -11  10   1     4488.52     4554.16    274.70 o 
 -10  10   1     3860.12     3079.48    226.50 o 
  -9  10   1    25061.88    23223.80    742.16 o 
  -8  10   1    22629.03    21546.71    703.61 o 
  -7  10   1       21.62       38.55     67.47 o 
  -6  10   1     2218.87     1946.98    143.12 o 
  -5  10   1    42923.95    39560.61    804.13 o 
  -4  10   1     5931.43     6318.90    375.90 o 
  -3  10   1     3828.31     3718.17    304.96 o 
  -2  10   1    18686.35    18437.17    468.55 o 
  -1  10   1     4514.34     4595.88    238.55 o 
   0  10   1      657.99      682.03    102.06 o 
   1  10   1     2249.33     2419.99    212.05 o 
   2  10   1     1145.56     1331.11    144.80 o 
   3  10   1    21413.51    19444.30    621.68 o 
   4  10   1     6491.00     5838.67    273.54 o 
   5  10   1      221.42      185.58    103.61 o 
   6  10   1     1372.56     1228.39    166.47 o 
   7  10   1     2043.83     1815.12    493.97 o 
   8  10   1       17.28       -4.57     93.41 o 
   9  10   1     3931.06     3976.93    282.53 o 
  10  10   1     1154.25     1369.46    199.07 o 
  11  10   1       41.25      131.08    120.29 o 
 -18  11   1     1271.76     1060.23    265.06 o 
 -17  11   1        2.52      139.76    149.40 o 
 -16  11   1     2266.61     2178.29    322.89 o 
 -15  11   1    21688.61    23050.31    925.29 o 
 -14  11   1    17387.82    17889.67    505.56 o 
 -13  11   1      153.40      195.58     84.34 o 
 -12  11   1     1391.20     1220.28    134.28 o 
 -11  11   1      359.34      457.83    120.48 o 
 -10  11   1     2053.65     2356.60    221.68 o 
  -9  11   1    15646.86    15117.88    573.49 o 
  -8  11   1     1557.44     1884.31    202.41 o 
  -7  11   1    32765.56    32463.93    708.41 o 
  -6  11   1     1880.40     1812.99    148.21 o 
  -5  11   1     2831.72     2717.53    172.06 o 
  -4  11   1      335.26      476.48     67.16 o 
  -3  11   1     1705.20     1779.30    166.08 o 
  -2  11   1     4176.37     4163.77    206.14 o 
  -1  11   1     7484.83     7430.64    282.78 o 
   0  11   1        1.06       22.20     56.15 o 
   1  11   1       11.59      -36.80     56.15 o 
   2  11   1    41141.29    39027.98    863.61 o 
   3  11   1    30700.82    31205.03    745.70 o 
   4  11   1     4678.59     3954.35    250.03 o 
   5  11   1     2252.80     2367.36    218.68 o 
   6  11   1      189.92      354.63    116.95 o 
   7  11   1     3179.47     3109.38    265.52 o 
   8  11   1       75.24      149.67    178.31 o 
   9  11   1     1883.76     2164.57    241.84 o 
  10  11   1      163.82      151.00    122.13 o 
 -17  12   1     1767.52     1903.59    313.25 o 
 -16  12   1     8780.47     9619.16    583.13 o 
 -15  12   1    14512.55    14785.36    708.42 o 
 -14  12   1     1035.22      926.89    140.65 o 
 -13  12   1       52.31      163.75    130.12 o 
 -12  12   1        1.93      -11.06     57.63 o 
 -11  12   1     4384.51     4737.64    221.19 o 
 -10  12   1      607.74      559.03    134.94 o 
  -9  12   1     1493.65     1561.43    207.23 o 
  -8  12   1    22311.43    22355.82    558.58 o 
  -7  12   1    47523.73    47630.64    971.12 o 
  -6  12   1       17.50       41.24     41.81 o 
  -5  12   1     5066.81     5696.38    190.82 o 
  -4  12   1      515.74      369.03     86.85 o 
  -3  12   1     3089.05     2492.26    293.97 o 
  -2  12   1    14812.46    14576.87    431.06 o 
  -1  12   1      356.63      291.66     84.99 o 
   0  12   1     9686.61     9174.86    337.31 o 
   1  12   1     4393.42     4093.64    390.36 o 
   2  12   1    21107.68    20262.33    565.65 o 
   3  12   1     7725.24     7163.79    316.42 o 
   4  12   1      169.32       13.41     76.40 o 
   5  12   1       26.69      -75.26     75.26 o 
   6  12   1       55.86      214.63    112.30 o 
   7  12   1     1266.75     1465.58    344.57 o 
   8  12   1     1618.20     1932.66    236.88 o 
   9  12   1      662.39      663.40    204.82 o 
 -17  13   1     3543.06     3209.60    395.18 o 
 -16  13   1    11671.59    12616.71    665.05 o 
 -15  13   1     2090.76     2621.65    337.35 o 
 -14  13   1    10971.58    11425.59    469.87 o 
 -13  13   1     2597.62     2780.56    198.80 o 
 -12  13   1      278.39      187.95     80.94 o 
 -11  13   1     4731.58     4918.66    551.80 o 
 -10  13   1      721.32      849.68    113.82 o 
  -9  13   1     1043.62      892.58     97.61 o 
  -8  13   1    57616.07    58274.40    913.74 o 
  -7  13   1     3986.05     4202.00    163.83 o 
  -6  13   1       48.85       24.92     69.80 o 
  -5  13   1      723.32      743.57    117.23 o 
  -4  13   1       30.68      -17.49     59.56 o 
  -3  13   1     1581.94     1543.06    161.62 o 
  -2  13   1       19.02       50.24     67.90 o 
  -1  13   1     2054.00     1575.31    166.87 o 
   0  13   1     4374.71     3744.83    238.54 o 
   1  13   1     3998.74     4052.89    293.97 o 
   2  13   1     1429.42     1419.74    228.91 o 
   3  13   1       43.33       23.28     80.03 o 
   4  13   1       36.94       23.47     91.25 o 
   5  13   1     6057.29     6908.00    354.70 o 
   6  13   1      104.36      258.86    127.23 o 
   7  13   1      622.48      519.71    156.28 o 
 -16  14   1       18.07      197.59    159.03 o 
 -15  14   1    17814.30    17729.90    780.71 o 
 -14  14   1     6546.57     6712.77    433.73 o 
 -13  14   1     2884.37     2970.37    210.95 o 
 -12  14   1       22.57       55.42     71.56 o 
 -11  14   1       42.27      -29.99     74.70 o 
 -10  14   1      112.05      138.85     61.37 o 
  -9  14   1    29480.54    28294.80    694.95 o 
  -8  14   1     2317.91     2118.49    195.18 o 
  -7  14   1      539.08      482.30    109.77 o 
  -6  14   1      655.61      495.92    238.55 o 
  -5  14   1       46.25       43.37     98.79 o 
  -4  14   1     1747.97     1758.38    173.69 o 
  -3  14   1     2284.99     1991.45    188.92 o 
  -2  14   1     5461.56     5373.40    270.90 o 
  -1  14   1     5488.06     5443.29    277.59 o 
   0  14   1     1427.19     1295.94    166.87 o 
   1  14   1      429.53      278.83    104.10 o 
   2  14   1        0.85      -34.66     80.03 o 
   3  14   1       57.07      -72.29     88.60 o 
   4  14   1     4396.62     4372.58    310.12 o 
   5  14   1       27.79       24.10    104.26 o 
   6  14   1       89.32        4.61    108.67 o 
 -16  15   1     2217.47     1730.10    289.15 o 
 -15  15   1     1109.24     1749.38    279.51 o 
 -14  15   1     7005.24     7529.19    322.01 o 
 -13  15   1     8971.00     8669.22    337.31 o 
 -12  15   1    10419.32     9955.23    404.68 o 
 -11  15   1     2331.72     2542.90    253.01 o 
 -10  15   1     8713.12     9349.59    364.62 o 
  -9  15   1     9709.78    10107.93    381.62 o 
  -8  15   1     5639.06     4952.73    262.39 o 
  -7  15   1      153.42      200.27    127.71 o 
  -6  15   1     4708.18     4501.60    263.68 o 
  -5  15   1        1.52      -66.38     66.38 o 
  -4  15   1     4581.47     4156.48    257.13 o 
  -3  15   1    10127.43    10582.51    400.39 o 
  -2  15   1     2617.45     2266.11    310.84 o 
  -1  15   1     4947.26     4936.68    339.75 o 
   0  15   1     5872.40     5679.75    301.57 o 
   1  15   1      122.81      146.24     98.65 o 
   2  15   1      250.93      101.20    105.64 o 
   3  15   1      701.47      453.89    200.00 o 
   4  15   1        6.43       59.61    107.60 o 
   5  15   1     4990.97     4634.66    346.17 o 
 -14  16   1    14116.68    13922.71    655.41 o 
 -13  16   1    12710.03    12938.23    456.02 o 
 -12  16   1     6786.11     6902.95    325.42 o 
 -11  16   1      968.83      742.92    139.22 o 
 -10  16   1    11508.91    11426.52    428.91 o 
  -9  16   1     3029.65     3297.36    241.95 o 
  -8  16   1     2416.00     2242.28    212.80 o 
  -7  16   1     4515.46     4738.75    351.80 o 
  -6  16   1     2919.49     2877.69    234.84 o 
  -5  16   1     2906.90     2992.25    409.63 o 
  -4  16   1     1931.96     1667.16    207.23 o 
  -3  16   1      720.66      688.92    136.18 o 
  -2  16   1     9912.84     9910.77    407.21 o 
  -1  16   1       67.09      -60.43    178.31 o 
   0  16   1        0.74      -29.22     98.79 o 
   1  16   1      494.55      457.39    132.38 o 
   2  16   1      725.44     1110.20    182.51 o 
   3  16   1      196.39       -7.00    142.17 o 
 -13  17   1     3221.45     3050.88    265.06 o 
 -12  17   1      731.63      573.35    178.31 o 
 -11  17   1     2319.41     2237.60    342.16 o 
 -10  17   1       52.87      -10.36     86.75 o 
  -9  17   1      877.04      996.86    161.62 o 
  -8  17   1       58.14      -49.40     80.94 o 
  -7  17   1     2171.17     2223.86    322.89 o 
  -6  17   1     8831.11     7681.09    352.39 o 
  -5  17   1     8519.45     8246.96    469.87 o 
  -4  17   1        7.43      -70.88     80.94 o 
  -3  17   1     8094.13     8188.97    824.09 o 
  -2  17   1        9.32      -53.01     90.32 o 
  -1  17   1     1505.01     1579.41    206.14 o 
   0  17   1     1084.93     1106.02    185.54 o 
   1  17   1       39.41      -46.61    101.20 o 
 -11  18   1     1068.49     1142.58    177.10 o 
 -10  18   1        0.30       38.72     97.25 o 
  -9  18   1     2659.56     2665.24    243.20 o 
  -8  18   1      159.53      190.24    106.98 o 
  -7  18   1     9663.58     8594.08    385.02 o 
  -6  18   1    18349.37    18557.59    896.37 o 
  -5  18   1     2008.31     1915.17    217.37 o 
  -4  18   1     2665.09     2332.95    239.36 o 
  -3  18   1      622.99      419.87    245.78 o 
  -2  18   1      911.71      817.56    163.14 o 
   6 -19   2      395.36      427.18    163.85 o 
   7 -19   2      132.29       80.00    137.35 o 
   1 -18   2     4140.97     4129.61    481.92 o 
   2 -18   2    17546.88    18573.89    613.27 o 
   3 -18   2      402.19      426.50    136.31 o 
   4 -18   2       44.97       26.51     88.60 o 
   5 -18   2       10.87      -83.02     83.02 o 
   6 -18   2       10.72      -46.62     77.49 o 
   7 -18   2      459.52      265.34    125.30 o 
   8 -18   2      604.71      459.08    131.16 o 
   9 -18   2     3927.63     3868.47    278.87 o 
  10 -18   2    15365.31    16320.68   1298.78 o 
  11 -18   2     1143.01     1026.22    166.04 o 
  -2 -17   2     1669.91     1666.10    225.58 o 
  -1 -17   2      191.79      121.31    116.95 o 
   0 -17   2     1011.91      960.04    169.98 o 
   1 -17   2     6868.91     6914.27    631.32 o 
   2 -17   2     3357.57     3264.04    266.19 o 
   3 -17   2     1113.43     1137.51    383.13 o 
   4 -17   2     4709.85     4739.84    298.43 o 
   5 -17   2      404.75      395.46    120.48 o 
   6 -17   2      611.69      510.20    144.58 o 
   7 -17   2      843.65      856.77    144.64 o 
   8 -17   2     1663.13     1642.51    190.71 o 
   9 -17   2    26656.48    26764.32    713.18 o 
  10 -17   2     5746.12     5749.94    296.47 o 
  11 -17   2      434.47      647.46    134.31 o 
  12 -17   2     1590.74     1640.62    190.36 o 
  13 -17   2      379.93      265.68    139.76 o 
  -3 -16   2     5995.84     5398.31    407.22 o 
  -2 -16   2      929.04     1153.64    366.26 o 
  -1 -16   2     4679.76     4677.83    332.53 o 
   0 -16   2      131.08       86.75     98.65 o 
   1 -16   2     3279.43     3341.57    258.92 o 
   2 -16   2       64.02      -31.01     78.16 o 
   3 -16   2     5825.96     6108.97    751.80 o 
   4 -16   2      484.05      351.06    255.42 o 
   5 -16   2      315.10      285.09     96.72 o 
   6 -16   2    11081.63    10892.04    401.72 o 
   7 -16   2     1041.56     1025.52    153.35 o 
   8 -16   2    24047.63    23440.13    635.36 o 
   9 -16   2     9256.20     9611.30    375.98 o 
  10 -16   2     2243.30     2262.09    204.46 o 
  11 -16   2     1350.02     1085.59    214.46 o 
  12 -16   2       39.89      118.07     88.60 o 
  13 -16   2     1286.19     1292.92    195.18 o 
  14 -16   2      852.60      649.33    130.90 o 
  15 -16   2      581.52      710.77    141.39 o 
  -5 -15   2      556.75      687.94    170.85 o 
  -4 -15   2     7286.12     7009.75    382.11 o 
  -3 -15   2     2993.56     3500.38    282.70 o 
  -2 -15   2      422.09      602.75    143.12 o 
  -1 -15   2     5717.90     5579.48    301.45 o 
   0 -15   2     1028.16     1029.61    157.77 o 
   1 -15   2     2677.50     2118.09    228.91 o 
   2 -15   2     1662.96     1655.46    183.64 o 
   3 -15   2        2.17        7.12     76.40 o 
   4 -15   2     2557.75     2299.66    202.22 o 
   5 -15   2    14837.58    14952.19    469.93 o 
   6 -15   2     1077.24     1136.18    147.50 o 
   7 -15   2        2.04      111.16     76.16 o 
   8 -15   2     2567.96     2952.24    215.40 o 
   9 -15   2     1006.20      651.15    154.21 o 
  10 -15   2    11534.99    11929.90    768.67 o 
  11 -15   2     3933.09     4034.58    240.08 o 
  12 -15   2      509.64      500.00    111.84 o 
  13 -15   2     5272.99     5394.80    276.02 o 
  14 -15   2      344.02      269.88    154.21 o 
  15 -15   2     6548.33     7055.33    486.74 o 
  -7 -14   2     1706.27     1587.07    226.95 o 
  -6 -14   2     1132.23     1162.89    195.22 o 
  -5 -14   2     1727.79     1862.01    229.03 o 
  -4 -14   2     4978.35     4254.22    713.24 o 
  -3 -14   2     3366.58     2949.84    255.71 o 
  -2 -14   2     1576.57     1620.96    189.38 o 
  -1 -14   2     2348.18     2340.85    212.05 o 
   0 -14   2      376.90      379.88    107.30 o 
   1 -14   2       86.28      -21.08     67.90 o 
   2 -14   2       39.17      -43.14     71.32 o 
   3 -14   2    21871.35    21699.15   1399.98 o 
   4 -14   2    22299.26    22144.21    586.01 o 
   5 -14   2     6134.98     5969.83    273.54 o 
   6 -14   2     2112.32     1768.21    224.09 o 
   7 -14   2      521.91      333.31     91.46 o 
   8 -14   2     2192.73     2207.61    181.14 o 
   9 -14   2     4841.90     4206.94    232.51 o 
  10 -14   2     7317.52     6887.33    409.63 o 
  11 -14   2     3103.04     3354.31    218.01 o 
  12 -14   2     5160.67     5215.50    258.92 o 
  13 -14   2      447.81      399.99    154.21 o 
  14 -14   2       32.97      187.95    139.76 o 
  15 -14   2     6585.58     7821.59    491.56 o 
  -8 -13   2      825.87     1012.15    284.33 o 
  -7 -13   2     1858.54     2490.13    256.90 o 
  -6 -13   2     5430.65     4727.04    321.73 o 
  -5 -13   2       17.71      -10.33     92.53 o 
  -4 -13   2     3775.55     3701.35    272.94 o 
  -3 -13   2      756.99      632.22    134.28 o 
  -2 -13   2     4277.58     4789.21    390.36 o 
  -1 -13   2     3693.16     3155.49    301.20 o 
   0 -13   2     2920.65     2954.21    214.69 o 
   1 -13   2      697.46      916.96    327.71 o 
   2 -13   2    17105.83    17367.64    497.38 o 
   3 -13   2    35139.04    32501.85    746.19 o 
   4 -13   2    19929.59    20066.99    946.98 o 
   5 -13   2     1992.13     2348.06    344.57 o 
   6 -13   2     1869.72     1828.59    178.31 o 
   7 -13   2      651.13      464.82     96.38 o 
   8 -13   2     1384.65     1260.86    185.54 o 
   9 -13   2     3306.65     3341.06    198.80 o 
  10 -13   2        5.93      -35.99     54.20 o 
  11 -13   2     9928.14     9884.21    496.38 o 
  12 -13   2    16473.47    15990.16    660.23 o 
  13 -13   2      408.29      206.56     86.85 o 
  14 -13   2      982.35      824.09    197.59 o 
  15 -13   2      411.52      346.98    159.03 o 
  -9 -12   2     1583.13     1924.74    262.65 o 
  -8 -12   2      149.16      256.01    154.21 o 
  -7 -12   2    15775.46    16008.58    604.81 o 
  -6 -12   2     4261.64     4488.08    301.00 o 
  -5 -12   2       79.60       78.33     86.10 o 
  -4 -12   2       20.29      -57.83     72.90 o 
  -3 -12   2        7.79      -28.92     68.15 o 
  -2 -12   2     2632.40     2033.63    187.33 o 
  -1 -12   2     5001.13     3886.86    368.67 o 
   0 -12   2     3069.18     2873.28    209.64 o 
   1 -12   2       89.83       89.71     65.86 o 
   2 -12   2     4777.73     4947.56    232.96 o 
   3 -12   2    13484.37    13085.32    393.31 o 
   4 -12   2     1629.13     1478.11    108.72 o 
   5 -12   2     3145.35     2990.15    134.51 o 
   6 -12   2    14791.39    14719.62    508.16 o 
   7 -12   2     1090.24     1104.15    124.35 o 
   8 -12   2     5061.78     4924.68    226.50 o 
   9 -12   2     1322.16     1291.10    156.62 o 
  10 -12   2    17658.34    16404.61    645.77 o 
  11 -12   2    48671.04    47854.82   1383.11 o 
  12 -12   2       91.88       38.55     96.38 o 
  13 -12   2       59.82      -91.57     91.57 o 
  14 -12   2     1096.71      997.58    202.41 o 
  15 -12   2     2871.45     2848.16    308.43 o 
 -10 -11   2      154.14     -144.58    168.67 o 
  -9 -11   2      866.28      821.82    159.77 o 
  -8 -11   2    16096.19    17238.57    592.76 o 
  -7 -11   2     3923.17     3854.64    275.10 o 
  -6 -11   2     1080.69     1512.08    186.40 o 
  -5 -11   2     2775.69     2764.88    227.81 o 
  -4 -11   2      993.80     1076.38    151.38 o 
  -3 -11   2      325.63      267.47    132.53 o 
  -2 -11   2    17356.33    16114.49    468.33 o 
  -1 -11   2    14205.14    14639.90    432.62 o 
   0 -11   2     3550.12     3308.33    224.09 o 
   1 -11   2     2188.10     2081.05    110.38 o 
   2 -11   2      312.74      254.03     55.99 o 
   3 -11   2    12486.81    13064.14    291.75 o 
   4 -11   2     1814.42     2078.74    109.25 o 
   5 -11   2    47850.13    45741.04    715.82 o 
   6 -11   2        0.63      -30.44     36.80 o 
   7 -11   2    10668.94    10622.64    257.68 o 
   8 -11   2    16771.88    16524.27    518.07 o 
   9 -11   2     2357.19     2038.53    221.68 o 
  10 -11   2    40956.51    38669.39   1142.15 o 
  11 -11   2    18788.97    17797.37    669.87 o 
  12 -11   2      328.73      375.90    130.12 o 
  13 -11   2     4966.10     5681.86    361.44 o 
  14 -11   2     9454.97     9551.69    491.56 o 
  15 -11   2      796.36      506.02    163.85 o 
  18 -11   2     6916.21     7715.56    563.85 o 
 -11 -10   2     4639.93     5257.76    520.48 o 
 -10 -10   2      178.17      319.65    123.03 o 
  -9 -10   2      815.03      588.68    136.29 o 
  -8 -10   2     2605.38     2369.16    215.37 o 
  -7 -10   2     4055.12     3526.52    248.45 o 
  -6 -10   2      984.27     1115.86    159.77 o 
  -5 -10   2     1132.60     1164.69    156.24 o 
  -4 -10   2     5006.99     4217.12    236.17 o 
  -3 -10   2     5194.87     5834.36    264.17 o 
  -2 -10   2    43648.09    40428.47    643.09 o 
  -1 -10   2      666.01      768.07    107.20 o 
   0 -10   2     7416.46     7296.90    182.88 o 
   1 -10   2    11573.01    11881.51    247.83 o 
   2 -10   2     7185.97     7040.99    178.83 o 
   3 -10   2     1425.56     1289.99     82.33 o 
   4 -10   2    20964.90    20919.46    380.66 o 
   5 -10   2       22.14        5.82     37.22 o 
   6 -10   2    35305.89    37564.85    607.57 o 
   7 -10   2     9325.83     9620.34    238.15 o 
   8 -10   2     2902.45     2944.54    240.96 o 
   9 -10   2      529.89      689.15    134.94 o 
  10 -10   2    30304.09    31175.51    959.02 o 
  11 -10   2     4118.79     4081.88    298.79 o 
  12 -10   2    23760.29    24727.40    838.54 o 
  13 -10   2        3.68       38.55     91.57 o 
  14 -10   2     3271.28     3320.44    293.97 o 
  15 -10   2      793.29      881.92    187.95 o 
  18 -10   2     7276.52     9103.50    621.68 o 
 -12  -9   2    16034.78    16144.37    857.82 o 
 -11  -9   2     3835.33     4843.31    491.56 o 
 -10  -9   2      442.59      503.29    123.89 o 
  -9  -9   2     2558.04     2580.57    218.26 o 
  -8  -9   2     2669.65     2975.87    559.03 o 
  -7  -9   2     1770.68     1635.89    178.31 o 
  -6  -9   2       21.53       26.08     52.72 o 
  -5  -9   2     2173.97     2566.31    249.35 o 
  -4  -9   2       66.54        8.25     37.43 o 
  -3  -9   2    26028.25    22839.69    413.46 o 
  -2  -9   2     6584.67     7335.90    184.68 o 
  -1  -9   2     2898.33     3109.44    131.52 o 
   0  -9   2     1440.86     1579.45     81.59 o 
   1  -9   2      220.48      446.87    102.54 o 
   2  -9   2      877.23      836.39    108.54 o 
   3  -9   2     2458.71     2792.88    200.52 o 
   4  -9   2      571.54      800.40     68.56 o 
   5  -9   2   100753.75   101390.15   1450.86 o 
   6  -9   2    35828.32    33527.65    545.99 o 
   7  -9   2      188.11       41.23     45.16 o 
   8  -9   2     1546.18     1328.99    119.12 o 
   9  -9   2     4880.51     4380.67    265.06 o 
  10  -9   2       72.51      221.68     91.57 o 
  11  -9   2    20695.87    20129.87    703.61 o 
  12  -9   2     8633.32     8809.53    428.91 o 
  13  -9   2     3533.96     3469.84    279.51 o 
  14  -9   2     4150.96     4024.05    298.79 o 
  18  -9   2      565.68      636.14    226.50 o 
 -13  -8   2    13979.30    13927.53    780.71 o 
 -12  -8   2    14587.39    16067.27    828.91 o 
 -11  -8   2     1773.95     1869.86    327.71 o 
 -10  -8   2     1135.64     1303.64    165.58 o 
  -9  -8   2        0.13       50.40     84.58 o 
  -8  -8   2      144.16      143.56     68.65 o 
  -7  -8   2     1703.24     1793.78    125.19 o 
  -6  -8   2     1593.85     2144.33    125.08 o 
  -5  -8   2    20936.42    19146.39    383.48 o 
  -4  -8   2      781.35      749.24    128.89 o 
  -3  -8   2     9917.73    10103.90    228.03 o 
  -2  -8   2      386.22      827.70     72.98 o 
  -1  -8   2     2176.77     2700.42     99.11 o 
   0  -8   2      459.56      344.93     44.93 o 
   1  -8   2    15004.72    15637.52    287.24 o 
   2  -8   2    21525.20    22399.13    377.93 o 
   3  -8   2      482.30      605.86     56.72 o 
   4  -8   2    81864.81    84235.72   1165.52 o 
   5  -8   2    95267.12    99256.01   1359.06 o 
   6  -8   2     8855.64     9632.13    273.92 o 
   7  -8   2     1918.73     2003.77    154.21 o 
   8  -8   2      573.01      594.85     83.44 o 
   9  -8   2       90.48      -57.83     57.83 o 
  10  -8   2      426.69      534.93    125.30 o 
  11  -8   2    10268.64    10684.20    457.83 o 
  12  -8   2    13858.09    12857.67    520.48 o 
  13  -8   2    12361.86    12129.97    510.84 o 
  14  -8   2     5344.52     5744.51    346.98 o 
  18  -8   2     3045.30     3243.33    419.27 o 
 -13  -7   2     6432.20     6361.37    539.75 o 
 -12  -7   2     1925.71     2027.84    387.95 o 
 -11  -7   2     2784.06     2551.65    214.21 o 
 -10  -7   2     1834.24     1920.75    257.35 o 
  -9  -7   2      215.64      239.70     78.68 o 
  -8  -7   2     1526.05     1677.17    123.01 o 
  -7  -7   2      696.25      804.54     88.66 o 
  -6  -7   2    12665.25    12029.71    284.06 o 
  -5  -7   2    59373.85    60140.00    909.03 o 
  -4  -7   2     1171.52     1284.97     87.48 o 
  -3  -7   2      399.73      254.93     45.27 o 
  -2  -7   2     1390.95     1354.89     75.63 o 
  -1  -7   2     3735.00     2901.79    206.88 o 
   0  -7   2     6310.83     7410.57    179.14 o 
   1  -7   2    10898.05    11016.40    216.30 o 
   2  -7   2     4259.32     4153.43    135.00 o 
   3  -7   2       91.47      119.02     36.00 o 
   4  -7   2    95644.59    92240.50   1255.95 o 
   5  -7   2    31557.50    31748.63    612.93 o 
   6  -7   2     2707.04     2857.80    136.31 o 
   7  -7   2      539.24      612.05     79.59 o 
   8  -7   2     2178.44     1988.69    132.38 o 
   9  -7   2     9126.44     9942.04    409.63 o 
  10  -7   2      797.14      669.87    125.30 o 
  11  -7   2    14194.04    14419.09    539.75 o 
  12  -7   2    37386.61    36958.57   1069.87 o 
  13  -7   2    21191.49    22520.20    761.44 o 
  14  -7   2      162.00      333.86     88.40 o 
  15  -7   2        4.59       67.47    101.20 o 
  16  -7   2     1106.68     1306.01    240.96 o 
  17  -7   2      147.34      226.50    154.21 o 
  18  -7   2    10516.21    11856.36    474.63 o 
 -14  -6   2     1693.69     1865.31    214.36 o 
 -13  -6   2      359.24      458.88    130.82 o 
 -12  -6   2    15711.73    15326.40    498.07 o 
 -11  -6   2       15.86      -38.55     73.70 o 
 -10  -6   2      115.62      109.41     64.33 o 
  -9  -6   2     2682.16     2428.33    248.89 o 
  -8  -6   2       21.69       48.93     47.49 o 
  -7  -6   2     3273.66     2991.63    135.64 o 
  -6  -6   2    61446.70    61316.84    923.00 o 
  -5  -6   2     7671.82     7470.80    199.22 o 
  -4  -6   2      331.35      193.70     43.82 o 
  -3  -6   2     2758.80     2611.82    103.70 o 
  -2  -6   2     2339.47     2879.84     98.63 o 
  -1  -6   2     2058.27     2749.72     93.23 o 
   0  -6   2     1277.05     1472.18     68.40 o 
   1  -6   2    29346.88    29798.47    450.77 o 
   2  -6   2    37358.35    37034.99    543.98 o 
   3  -6   2     3499.70     2973.63     94.27 o 
   4  -6   2      614.19      945.70     77.49 o 
   5  -6   2    15712.09    14696.26    335.65 o 
   6  -6   2     8315.54     8225.02    236.67 o 
   7  -6   2    18291.63    18981.69    427.41 o 
   8  -6   2     3107.15     2337.32    178.31 o 
   9  -6   2     2713.00     2684.30    197.59 o 
  10  -6   2     4502.06     4163.80    250.60 o 
  11  -6   2    50310.71    50099.97    957.40 o 
  12  -6   2    29008.61    28315.76    628.66 o 
  13  -6   2    11904.32    12515.79    372.57 o 
  14  -6   2       19.04      -21.49     86.75 o 
  15  -6   2      380.73      298.79    130.12 o 
  16  -6   2    11715.56    11421.54    583.13 o 
  17  -6   2     1005.29     1167.85    236.14 o 
  18  -6   2     2707.53     3013.71    266.05 o 
 -15  -5   2      602.02      713.91    334.94 o 
 -14  -5   2      736.39     1007.84    166.87 o 
 -13  -5   2    12677.85    13427.03    466.47 o 
 -12  -5   2     1766.41     1959.57    193.43 o 
 -11  -5   2     2665.03     2958.73    230.65 o 
 -10  -5   2     1549.87     1539.94    121.00 o 
  -9  -5   2      303.94      345.17     66.88 o 
  -8  -5   2        6.05       36.05     42.76 o 
  -7  -5   2    10245.72    10061.18    245.70 o 
  -6  -5   2     8018.98     7778.16    202.21 o 
  -5  -5   2    27013.01    28024.76    472.88 o 
  -4  -5   2      204.85      369.87    129.21 o 
  -3  -5   2     1390.09     1465.93    128.57 o 
  -2  -5   2     5885.03     6693.76    152.25 o 
  -1  -5   2     6664.74     5848.29    134.60 o 
   0  -5   2    73685.13    72265.27    976.07 o 
   1  -5   2    18714.57    17878.45    288.29 o 
   2  -5   2    10720.03    12097.59    376.30 o 
   3  -5   2    31328.43    32002.39    471.81 o 
   4  -5   2     1744.53     2023.68    100.48 o 
   5  -5   2    12475.61    12684.92    296.41 o 
   6  -5   2    10288.82     9738.27    260.27 o 
   7  -5   2       76.07      230.61     54.20 o 
   8  -5   2    15502.81    15679.07    361.02 o 
   9  -5   2      109.37       54.49     74.70 o 
  10  -5   2    25324.83    26235.29    560.56 o 
  11  -5   2    20477.12    20036.81    476.93 o 
  12  -5   2    18930.13    18956.58    475.15 o 
  13  -5   2     1465.93     1512.82    349.39 o 
  14  -5   2     6963.71     6896.38    276.96 o 
  15  -5   2     2605.04     2814.42    298.79 o 
  16  -5   2     1445.15     1387.93    245.78 o 
  17  -5   2       69.06      -53.80     91.57 o 
  18  -5   2     2924.15     3099.02    266.19 o 
 -15  -4   2     2025.36     2561.16    245.28 o 
 -14  -4   2      372.42      291.56    112.45 o 
 -13  -4   2     4344.79     4602.39    530.11 o 
 -12  -4   2      407.86      141.82     90.93 o 
 -11  -4   2    22352.53    23109.16    567.71 o 
 -10  -4   2     6933.63     7754.84    229.20 o 
  -9  -4   2     1206.11     1334.49    100.28 o 
  -8  -4   2     1363.44     1517.22    100.54 o 
  -7  -4   2    10075.89    10748.76    319.64 o 
  -6  -4   2    20983.70    20532.30    372.70 o 
  -5  -4   2     5509.78     5970.80    314.69 o 
  -4  -4   2     7471.10     8065.83    185.86 o 
  -3  -4   2        8.21       13.55     32.02 o 
  -2  -4   2    16665.63    14873.17    266.05 o 
  -1  -4   2    82160.93    89490.10   1187.00 o 
   0  -4   2      608.41      607.61     55.75 o 
   1  -4   2     2202.52     3061.22     82.86 o 
   2  -4   2     1911.28     1620.51     88.31 o 
   3  -4   2    39766.60    41604.29   1002.40 o 
   4  -4   2     4859.82     4886.46    216.86 o 
   5  -4   2     1577.79     1857.12    132.53 o 
   6  -4   2    10066.03     9680.96    200.10 o 
   7  -4   2    67865.98    65091.20    923.64 o 
   8  -4   2      472.38      565.25    161.44 o 
   9  -4   2       38.08       28.92     40.89 o 
  10  -4   2      267.11      214.52     66.38 o 
  11  -4   2     3510.97     3725.61    180.51 o 
  12  -4   2    12944.68    12705.27    366.85 o 
  13  -4   2    17482.42    17512.89    462.10 o 
  14  -4   2     1209.91     1483.14    171.08 o 
  15  -4   2     8544.09     7103.52    438.55 o 
  16  -4   2       62.73        7.23     81.78 o 
  17  -4   2     5488.95     5706.87    460.24 o 
  18  -4   2     5070.18     4586.52    419.27 o 
 -16  -3   2     1410.64     1309.98    189.10 o 
 -15  -3   2     2614.30     2603.46    240.22 o 
 -14  -3   2      552.14      563.75    128.96 o 
 -13  -3   2       87.43       60.46     74.04 o 
 -12  -3   2    39381.45    37945.23    865.81 o 
 -11  -3   2    37410.45    37922.38    836.01 o 
 -10  -3   2     7812.35     7541.44    216.80 o 
  -9  -3   2      843.30      866.18     79.86 o 
  -8  -3   2     2168.14     2167.97    176.22 o 
  -7  -3   2     3071.92     2916.61    118.36 o 
  -6  -3   2      981.91      656.87     63.60 o 
  -5  -3   2       35.40       64.53     33.38 o 
  -4  -3   2    20475.41    20563.13    341.24 o 
  -3  -3   2    14227.68    15038.77    261.42 o 
  -2  -3   2    13810.82    15199.36    254.49 o 
  -1  -3   2     8153.85     7641.72    144.54 o 
   0  -3   2     3674.58     4336.43     94.27 o 
   1  -3   2    48327.83    55668.76    744.49 o 
   2  -3   2      229.60      141.62     22.46 o 
   3  -3   2       52.49       45.78     27.26 o 
   4  -3   2     2248.07     1862.06     90.26 o 
   5  -3   2    13054.77    14500.16    252.54 o 
   6  -3   2    91252.39    87716.24   1194.56 o 
   7  -3   2    20397.85    20753.69    440.96 o 
   8  -3   2     8823.88     9826.67    269.21 o 
   9  -3   2      211.99      184.01     69.88 o 
  10  -3   2     7796.73     7601.59    251.89 o 
  11  -3   2        0.55        0.00     51.12 o 
  12  -3   2     5485.71     4980.54    215.40 o 
  13  -3   2    11988.70    11876.05    722.88 o 
  14  -3   2     5950.45     6428.83    404.81 o 
  15  -3   2     1625.34     1436.13    231.32 o 
  16  -3   2     1416.55     1432.38    344.57 o 
  17  -3   2     1887.90     1557.69    200.28 o 
  18  -3   2     1902.29     1853.49    220.79 o 
 -16  -2   2      737.58      722.97    151.54 o 
 -15  -2   2     1437.75     1264.12    174.28 o 
 -14  -2   2      138.27      128.66     90.26 o 
 -13  -2   2     8155.97     8474.82    532.52 o 
 -12  -2   2    27432.48    26790.55    677.21 o 
 -11  -2   2     1515.14     1625.16    196.77 o 
 -10  -2   2     1805.62     1809.10    115.17 o 
  -9  -2   2      535.61      473.19     61.23 o 
  -8  -2   2     8133.11     8354.18    205.21 o 
  -7  -2   2      114.09      169.10     40.41 o 
  -6  -2   2    21255.87    22441.75    378.64 o 
  -5  -2   2    35110.18    35601.80    534.00 o 
  -4  -2   2    89046.67    92515.14   1959.28 o 
  -3  -2   2     1111.75     1131.28     54.93 o 
  -2  -2   2     9190.17    10129.60    189.79 o 
  -1  -2   2      275.66      545.03     33.82 o 
   0  -2   2    42539.69    43647.20    584.13 o 
   1  -2   2    31440.09    31657.03    507.84 o 
   2  -2   2    20049.83    20290.46    369.63 o 
   3  -2   2     4118.90     4610.77     99.30 o 
   4  -2   2     4050.61     4508.09    123.31 o 
   5  -2   2    57389.99    56656.00    948.78 o 
   6  -2   2    71906.25    75365.81   1044.30 o 
   7  -2   2       36.52       64.58     42.49 o 
   8  -2   2       32.22       94.49     60.24 o 
   9  -2   2      508.01      590.09     81.57 o 
  10  -2   2     2706.26     2695.89    152.33 o 
  11  -2   2     3416.10     3282.23    169.47 o 
  12  -2   2     2071.43     2170.03    152.79 o 
  13  -2   2    13583.61    13649.82    394.54 o 
  14  -2   2    14883.63    14741.98    650.59 o 
  15  -2   2      630.69      772.89    134.57 o 
  16  -2   2      659.79      501.46    123.51 o 
  17  -2   2      787.15      722.69    149.47 o 
 -17  -1   2     1281.22     1177.63    330.12 o 
 -16  -1   2     4172.34     3909.75    368.67 o 
 -15  -1   2     5839.32     5527.97    308.27 o 
 -14  -1   2        9.31       37.12     79.59 o 
 -13  -1   2    10921.80    10611.92    391.49 o 
 -12  -1   2       67.42        9.64     71.56 o 
 -11  -1   2     7160.61     7827.25    213.35 o 
 -10  -1   2     5740.61     5330.80    258.02 o 
  -9  -1   2     9538.15    10069.62    230.51 o 
  -8  -1   2       79.91       95.86     45.31 o 
  -7  -1   2    21296.27    21146.35    476.99 o 
  -6  -1   2     1867.80     1729.28     75.04 o 
  -5  -1   2   110325.56   117016.54   1549.35 o 
  -4  -1   2    76038.66    75835.74   1399.30 o 
  -3  -1   2     2800.77     3136.93     78.89 o 
  -2  -1   2      218.78      328.65     44.08 o 
  -1  -1   2    36261.16    38211.11    513.60 o 
   0  -1   2    11529.21    13083.48    421.68 o 
   1  -1   2     7428.53     7374.06    156.64 o 
   2  -1   2     3690.02     3983.79     82.83 o 
   3  -1   2      241.04      242.16     29.59 o 
   4  -1   2     9808.25    11073.14    202.84 o 
   5  -1   2    38192.46    39263.51    577.78 o 
   6  -1   2     1749.39     1406.14    108.43 o 
   7  -1   2     9893.97     9997.12    270.90 o 
   8  -1   2    15520.03    15313.77    371.02 o 
   9  -1   2       12.35       51.23     48.19 o 
  10  -1   2     2006.15     2018.28    137.22 o 
  11  -1   2     2559.09     2358.35    151.54 o 
  12  -1   2     5337.55     5261.74    222.98 o 
  13  -1   2    53759.52    52266.79   1465.04 o 
  14  -1   2     7550.07     7171.28    316.70 o 
  15  -1   2     2820.76     2829.63    238.55 o 
  16  -1   2     2275.37     2318.17    546.98 o 
  17  -1   2     1476.76     1442.12    190.74 o 
 -17   0   2    12357.26    12341.21    482.18 o 
 -16   0   2    14771.80    15175.98    523.07 o 
 -15   0   2      150.91      131.85     89.87 o 
 -14   0   2     6112.71     6051.81    299.88 o 
 -13   0   2       40.33       -5.41     69.80 o 
 -12   0   2     4023.76     3551.59    224.83 o 
 -11   0   2    18978.25    18706.79    454.03 o 
 -10   0   2      157.58      331.54     51.82 o 
  -9   0   2     3507.32     3556.70    162.41 o 
  -8   0   2     6064.63     6830.37    250.26 o 
  -7   0   2    18189.05    18089.59    478.94 o 
  -6   0   2    19812.83    19148.50    337.78 o 
  -5   0   2     6224.69     6243.34    130.26 o 
  -4   0   2     9360.64    10008.49    173.36 o 
  -3   0   2     8231.72     7778.21    260.24 o 
  -2   0   2    42029.10    46048.73    627.58 o 
  -1   0   2        2.11        9.16      9.92 o 
   1   0   2    30255.30    33746.55    459.73 o 
   2   0   2     7074.53     6957.14    131.12 o 
   3   0   2   108623.41   111425.49   1460.26 o 
   4   0   2      489.93      606.03     50.96 o 
   5   0   2     3220.86     3386.63    134.57 o 
   6   0   2     3451.98     3624.72    148.21 o 
   7   0   2    85921.06    84306.63   1451.38 o 
   8   0   2      774.34      566.82     93.97 o 
   9   0   2     1390.88     1487.69    118.69 o 
  10   0   2    17074.21    16271.91    414.23 o 
  11   0   2       26.99       24.72     55.42 o 
  12   0   2    34622.20    33520.51    727.32 o 
  13   0   2     7164.04     7282.02    333.91 o 
  14   0   2     4479.65     4477.74    265.21 o 
  15   0   2     1129.41     1215.14    351.80 o 
  16   0   2     1142.77     1125.45    170.39 o 
  17   0   2     2773.04     2351.52    233.41 o 
 -17   1   2    21028.17    21740.80    662.63 o 
 -16   1   2      286.86      406.13    124.35 o 
 -15   1   2      332.27      271.85    103.56 o 
 -14   1   2     7302.79     7497.98    710.83 o 
 -13   1   2     2707.53     2923.68    219.78 o 
 -12   1   2     3005.54     3119.00    368.67 o 
 -11   1   2    12559.38    12696.67    275.34 o 
 -10   1   2    10273.78     9806.90    235.18 o 
  -9   1   2    76599.94    75398.16   1829.58 o 
  -8   1   2       21.37       50.81     38.00 o 
  -7   1   2      688.65      615.94     46.16 o 
  -6   1   2      196.91      257.85     96.38 o 
  -5   1   2     2986.11     3405.57     82.45 o 
  -4   1   2    14090.46    14146.36    303.23 o 
  -3   1   2     8895.56     9906.59    163.10 o 
  -2   1   2       14.30      153.98     18.05 o 
  -1   1   2       74.46      120.97     24.10 o 
   0   1   2    65293.83    68219.54   1086.48 o 
   1   1   2    22262.15    22918.21    327.47 o 
   2   1   2      137.74      331.55     31.53 o 
   3   1   2   116604.52   115399.67   1519.25 o 
   4   1   2    11905.83    12405.91    235.17 o 
   5   1   2     3315.92     3567.13    250.60 o 
   6   1   2    45885.32    47426.95    870.54 o 
   7   1   2      331.78      395.72     71.56 o 
   8   1   2    22139.75    21637.99    491.70 o 
   9   1   2    18927.60    18619.14    580.72 o 
  10   1   2        0.13       38.55     51.12 o 
  11   1   2     4289.93     4198.43    201.41 o 
  12   1   2    14191.17    13761.17    439.05 o 
  13   1   2     1251.08     1054.41    114.47 o 
  14   1   2    13166.42    14154.79    468.48 o 
  15   1   2     1238.07     1060.46    306.02 o 
  16   1   2       11.12       40.70    110.84 o 
 -18   2   2     4657.63     4569.54    325.30 o 
 -17   2   2      886.39      760.29    162.61 o 
 -16   2   2    10110.93     9949.14    571.08 o 
 -15   2   2     4095.15     4009.00    595.17 o 
 -14   2   2     2423.47     2569.48    217.77 o 
 -13   2   2     1084.16      918.59    132.90 o 
 -12   2   2     1562.44     1537.87    156.64 o 
 -11   2   2    11532.06    11107.59    483.73 o 
 -10   2   2   110388.03   109174.02   1509.87 o 
  -9   2   2    21931.35    20588.29    362.29 o 
  -8   2   2        7.36        0.96     25.08 o 
  -7   2   2      664.77      614.63     48.32 o 
  -6   2   2      854.74     1010.87     52.89 o 
  -5   2   2     5118.18     5248.73    156.61 o 
  -4   2   2     1114.36     1240.09     58.30 o 
  -3   2   2     5437.32     5879.40    132.89 o 
  -2   2   2    35593.09    39437.02    698.79 o 
  -1   2   2    50940.64    52924.63   1180.71 o 
   0   2   2     8276.83     8568.49    142.53 o 
   1   2   2     1537.21     1663.57     65.66 o 
   2   2   2    41293.22    45466.29    629.76 o 
   3   2   2    17827.62    18966.58    391.84 o 
   4   2   2     3834.51     3240.70    197.59 o 
   5   2   2     1238.49     1377.97    161.44 o 
   6   2   2     1064.65      979.21    231.32 o 
   7   2   2    53775.66    51805.57    971.07 o 
   8   2   2    47640.70    46806.85   1057.82 o 
   9   2   2    13339.24    13275.40    375.15 o 
  10   2   2     4207.97     3921.61    160.34 o 
  11   2   2     2732.03     2375.43    188.66 o 
  12   2   2      898.43      925.04    101.70 o 
  13   2   2     3043.27     3008.68    169.41 o 
  14   2   2     6483.54     6333.17    306.69 o 
  15   2   2       67.91       61.76    134.94 o 
  16   2   2     5121.36     5285.46    318.50 o 
 -18   3   2      575.48      418.74    137.98 o 
 -17   3   2    13777.62    14012.82    510.30 o 
 -16   3   2     2090.04     2339.33    563.85 o 
 -15   3   2     1902.19     1794.82    194.86 o 
 -14   3   2     2915.14     2696.35    233.73 o 
 -13   3   2        1.23      -24.23     62.97 o 
 -12   3   2     3021.77     2970.14    204.38 o 
 -11   3   2    51590.46    49904.76    835.60 o 
 -10   3   2    59018.35    57502.14    856.53 o 
  -9   3   2       19.60       39.10     34.21 o 
  -8   3   2     2476.13     2413.04    105.31 o 
  -7   3   2      262.03      308.10     39.11 o 
  -6   3   2       34.14      -10.33     21.04 o 
  -5   3   2    11040.25    11393.15    203.42 o 
  -4   3   2     1652.86     1480.42     68.31 o 
  -3   3   2    83941.98    90323.46   1437.94 o 
  -2   3   2    27080.78    27883.38    479.91 o 
  -1   3   2    14773.96    15299.39    279.83 o 
   0   3   2    30230.86    31979.33   1293.96 o 
   1   3   2      515.22      498.52     33.50 o 
   2   3   2    25571.98    26384.30    930.11 o 
   3   3   2     8087.76     6845.44    224.09 o 
   4   3   2     2950.38     3157.96    144.56 o 
   5   3   2     2597.91     2961.84    269.88 o 
   6   3   2    58474.51    55540.62   1041.40 o 
   7   3   2    55584.96    53695.00   1018.07 o 
   8   3   2    36202.21    37226.34    768.67 o 
   9   3   2     2579.59     2313.58    131.70 o 
  10   3   2      477.44      393.25    110.87 o 
  11   3   2     1802.44     1613.23    127.37 o 
  12   3   2       72.73       -3.61     70.14 o 
  13   3   2     4745.01     4579.68    202.71 o 
  14   3   2       27.18       19.08     84.99 o 
  15   3   2     7208.56     7306.66    363.85 o 
 -18   4   2     2197.72     2033.11    233.28 o 
 -17   4   2    11747.77    11381.04    458.10 o 
 -16   4   2       23.65       -1.89     96.38 o 
 -15   4   2      417.38      481.92    122.68 o 
 -14   4   2       18.76      -43.88     64.48 o 
 -13   4   2     3767.03     4500.72    248.13 o 
 -12   4   2    17230.09    16422.18    339.45 o 
 -11   4   2    50175.87    49477.61    769.69 o 
 -10   4   2      485.98      501.23     60.09 o 
  -9   4   2     8488.02     8875.31    204.40 o 
  -8   4   2      278.51      335.95     46.62 o 
  -7   4   2    14616.09    15125.67    274.23 o 
  -6   4   2       67.84       40.78     25.53 o 
  -5   4   2      357.27      244.30     40.47 o 
  -4   4   2    28511.96    27812.30    500.90 o 
  -3   4   2   216191.56   228481.03   3577.54 o 
  -2   4   2    51732.52    55708.65   1532.51 o 
  -1   4   2     5202.46     5572.78    109.77 o 
   0   4   2     3363.31     3243.38    122.68 o 
   1   4   2     7664.52     7365.92    206.14 o 
   2   4   2   100228.61   105957.20   1765.15 o 
   3   4   2     6693.05     5866.77    354.21 o 
   4   4   2     3981.25     3965.47    169.98 o 
   5   4   2     2269.97     1533.16    132.53 o 
   6   4   2    18054.52    16669.01    432.23 o 
   7   4   2    11930.94    10348.99    349.36 o 
   8   4   2     6892.40     6519.45    335.31 o 
   9   4   2     1578.31     1315.05    108.23 o 
  10   4   2     1304.18     1016.23    106.19 o 
  11   4   2     2071.27     2485.33    235.94 o 
  12   4   2      202.32      184.59    138.23 o 
  13   4   2     1816.05     1507.30    179.74 o 
  14   4   2    10219.87    10534.89    416.93 o 
  15   4   2    18010.64    19145.87    833.72 o 
 -18   5   2     5806.06     6105.83    352.00 o 
 -17   5   2     2371.88     1991.79    281.92 o 
 -16   5   2    10787.05    11614.90    447.33 o 
 -15   5   2    13798.35    13260.32    461.51 o 
 -14   5   2    18603.65    18514.02    551.80 o 
 -13   5   2     5313.97     4775.70    244.22 o 
 -12   5   2    14671.85    14914.30    321.64 o 
 -11   5   2      275.33      323.57     72.86 o 
 -10   5   2    24046.05    24178.31    621.26 o 
  -9   5   2    11016.32    12326.41    258.75 o 
  -8   5   2       91.21      243.24     40.82 o 
  -7   5   2     2199.18     1641.48     93.54 o 
  -6   5   2     3380.25     3862.56    135.16 o 
  -5   5   2      416.17      312.50     47.34 o 
  -4   5   2   113579.77   113347.96   1814.19 o 
  -3   5   2    36132.75    37113.07    644.62 o 
  -2   5   2     4765.26     4877.42    200.01 o 
  -1   5   2     1988.00     1949.73    102.23 o 
   0   5   2        5.65      -22.49     50.60 o 
   1   5   2     1370.66     1611.08    110.97 o 
   2   5   2    25464.88    27506.79    426.00 o 
   3   5   2    10302.12     9679.15    203.42 o 
   4   5   2     6126.46     6126.47    219.52 o 
   5   5   2     3380.04     3833.02    136.60 o 
   6   5   2        9.23       81.22     49.01 o 
   7   5   2     1076.77     1500.92    108.92 o 
   8   5   2     2314.04     2152.95    129.82 o 
   9   5   2    19694.00    18865.23    457.30 o 
  10   5   2     5186.93     5244.82    201.50 o 
  11   5   2      403.49      485.92    175.87 o 
  12   5   2      526.07      588.01     99.41 o 
  13   5   2     9650.46    10843.37    409.63 o 
  14   5   2    19260.42    20686.42    619.88 o 
 -18   6   2     1239.33      983.22    171.86 o 
 -17   6   2     6664.04     6360.57    336.90 o 
 -16   6   2    23495.82    22775.55    739.75 o 
 -15   6   2    16094.90    16010.30    619.27 o 
 -14   6   2     3230.56     3357.00    232.51 o 
 -13   6   2      851.76      892.84    130.37 o 
 -12   6   2     4083.39     3833.59    223.23 o 
 -11   6   2    15841.68    16782.70    342.49 o 
 -10   6   2     5156.62     5369.84    196.62 o 
  -9   6   2    20334.87    19220.56    425.33 o 
  -8   6   2    11316.57    10532.16    462.64 o 
  -7   6   2    34827.10    34934.76    655.18 o 
  -6   6   2      116.39      201.14     74.70 o 
  -5   6   2    29460.08    29279.40    550.15 o 
  -4   6   2     9567.03     9954.38    546.98 o 
  -3   6   2     3420.80     3324.36    142.17 o 
  -2   6   2     5853.16     5783.36    126.01 o 
  -1   6   2      698.06      624.50     73.21 o 
   0   6   2     2892.84     3156.61    141.39 o 
   1   6   2    12154.29    12856.73    328.83 o 
   2   6   2    71937.90    71351.85    992.08 o 
   3   6   2    23890.67    22696.43    616.15 o 
   4   6   2    22733.98    24241.80    641.51 o 
   5   6   2    16207.68    17166.53    340.73 o 
   6   6   2       33.31      -27.68     39.18 o 
   7   6   2      237.76      127.48     79.00 o 
   8   6   2    14088.59    15004.41    351.61 o 
   9   6   2        0.83      -14.25     59.55 o 
  10   6   2     9871.01    10092.88    394.50 o 
  11   6   2        2.90       74.55     63.83 o 
  12   6   2      260.93      181.77     78.50 o 
  13   6   2     3738.49     3942.12    433.73 o 
  14   6   2     4232.51     4693.92    472.28 o 
 -18   7   2       21.22      -38.27     86.45 o 
 -17   7   2     9479.81     9439.28    413.94 o 
 -16   7   2     1396.71     1337.08    188.00 o 
 -15   7   2      301.89      137.48     93.67 o 
 -14   7   2     5279.39     5863.44    337.35 o 
 -13   7   2    11437.91    12414.30    597.58 o 
 -12   7   2       95.83       44.69     56.15 o 
 -11   7   2       25.93      -28.40     47.34 o 
 -10   7   2     6048.78     6578.72    221.11 o 
  -9   7   2    55982.58    55062.31    995.18 o 
  -8   7   2    58465.07    57424.93   1020.09 o 
  -7   7   2    10646.67    10231.48    356.62 o 
  -6   7   2     1477.30     1475.09    132.53 o 
  -5   7   2    12259.19    12040.05    285.70 o 
  -4   7   2    24066.22    24702.27    476.16 o 
  -3   7   2     2482.97     2532.36     87.65 o 
  -2   7   2     1875.91     1553.55    126.81 o 
  -1   7   2      804.80      872.93     91.82 o 
   0   7   2      317.19      447.20     73.21 o 
   1   7   2    42600.40    40229.20    792.24 o 
   2   7   2      216.30      167.22     29.11 o 
   3   7   2    15281.84    15139.93    393.68 o 
   4   7   2     2904.61     2299.81    116.11 o 
   5   7   2     2534.99     2279.14    117.97 o 
   6   7   2       27.52      108.70     47.51 o 
   7   7   2      856.39      914.40    206.44 o 
   8   7   2      351.08      420.44     84.57 o 
   9   7   2    19997.24    20295.19    443.31 o 
  10   7   2     3661.67     3926.21    251.80 o 
  11   7   2        3.79       38.29     85.38 o 
  12   7   2     1761.68     1627.62    195.12 o 
  13   7   2      891.30      689.15    255.42 o 
 -18   8   2     1046.85     1363.84    289.15 o 
 -17   8   2      843.99      978.30    240.96 o 
 -16   8   2     1059.81     1397.57    274.70 o 
 -15   8   2     8603.61    10183.00    573.49 o 
 -14   8   2        8.02      -77.11     77.11 o 
 -13   8   2     3264.79     3247.66    184.50 o 
 -12   8   2      281.00      225.72     72.73 o 
 -11   8   2       37.87      107.78     55.53 o 
 -10   8   2    38759.60    38291.16    756.14 o 
  -9   8   2    80767.54    81133.75   1405.30 o 
  -8   8   2    33511.51    32391.83    640.40 o 
  -7   8   2     1645.94     1556.87    149.40 o 
  -6   8   2    13726.46    13565.15    324.78 o 
  -5   8   2     1474.59     1518.01     97.25 o 
  -4   8   2      997.39     1105.46     69.56 o 
  -3   8   2       19.29      -22.05     22.05 o 
  -2   8   2     7179.67     7250.15    240.22 o 
  -1   8   2    36900.46    35898.64    727.49 o 
   0   8   2     2466.24     1981.41    142.17 o 
   1   8   2     2767.90     2515.16    156.75 o 
   2   8   2    11082.00    12006.96    352.59 o 
   3   8   2     1726.50     1597.10     79.60 o 
   4   8   2      759.97      874.34    180.72 o 
   5   8   2       28.54      -53.26     53.26 o 
   6   8   2     4771.45     4321.92    349.39 o 
   7   8   2      813.62     1013.21    236.14 o 
   8   8   2    27423.31    26950.60    705.97 o 
   9   8   2     6218.91     6185.36    648.18 o 
  10   8   2        8.67      -69.35    187.95 o 
  11   8   2     1204.11     1322.46    174.52 o 
  12   8   2      984.58      899.18    163.25 o 
 -18   9   2     1174.48     1339.74    293.97 o 
 -17   9   2     1186.79     1065.05    260.24 o 
 -16   9   2     8149.54     8655.31    549.39 o 
 -15   9   2     4657.63     4867.41    424.09 o 
 -14   9   2      333.23       91.57    134.94 o 
 -13   9   2     4486.03     4271.89    215.20 o 
 -12   9   2     2086.91     1719.61    138.79 o 
 -11   9   2    10301.59     9645.64    300.48 o 
 -10   9   2    22989.17    23107.15    959.02 o 
  -9   9   2    15098.72    14902.21    377.52 o 
  -8   9   2     5329.39     4952.08    453.01 o 
  -7   9   2      441.50      359.44     64.75 o 
  -6   9   2     1163.86     1339.74    100.71 o 
  -5   9   2       88.17       95.76     35.96 o 
  -4   9   2     5485.75     5444.36    148.52 o 
  -3   9   2     1882.40     1933.37    192.17 o 
  -2   9   2    44595.84    43197.72    855.31 o 
  -1   9   2    85041.35    83085.89   1489.12 o 
   0   9   2      399.62      385.27     80.03 o 
   1   9   2     8349.84     7321.01    269.21 o 
   2   9   2     5736.64     5108.89    518.07 o 
   3   9   2     6253.56     6128.59    258.72 o 
   4   9   2      308.83      191.33     79.59 o 
   5   9   2     2311.37     1886.84    226.50 o 
   6   9   2       27.19      201.29    178.31 o 
   7   9   2     1651.86     1222.76    169.98 o 
   8   9   2     8267.47     8251.10    722.88 o 
   9   9   2       16.36      -45.56    180.72 o 
  10   9   2      411.95      859.23    253.01 o 
  11   9   2       55.63      116.61    111.84 o 
 -18  10   2      838.03     1031.31    265.06 o 
 -17  10   2      253.64      178.31    149.40 o 
 -16  10   2     7427.62     7580.63    510.84 o 
 -15  10   2      703.75      597.58    183.13 o 
 -14  10   2    18490.89    19276.86    795.17 o 
 -13  10   2     1926.36     1894.54    231.32 o 
 -12  10   2      137.06       50.28     61.33 o 
 -11  10   2     2714.28     2600.78    165.31 o 
 -10  10   2       11.12       87.48     56.15 o 
  -9  10   2     9765.15    10161.95    301.57 o 
  -8  10   2    23864.38    24093.55    529.49 o 
  -7  10   2     2961.00     2896.56    144.08 o 
  -6  10   2      398.86      391.46     63.35 o 
  -5  10   2    11225.57    11845.33    285.18 o 
  -4  10   2      492.21      516.19     70.30 o 
  -3  10   2    17391.68    17399.98    477.69 o 
  -2  10   2    81216.01    82176.48   1492.53 o 
  -1  10   2     8406.43     8399.50    763.85 o 
   0  10   2      375.89      255.42     74.97 o 
   1  10   2     1918.33     1332.73    139.22 o 
   2  10   2     4852.35     4969.42    234.84 o 
   3  10   2       17.36      -37.68     56.15 o 
   4  10   2     2009.59     1773.82    170.39 o 
   5  10   2       61.32      247.90    132.53 o 
   6  10   2     5285.56     5491.56    295.10 o 
   7  10   2      622.10      552.56    130.16 o 
   8  10   2       73.08      137.95    106.51 o 
   9  10   2     1609.09     1457.95    195.57 o 
  10  10   2     1852.44     1606.01    208.33 o 
 -18  11   2     3043.84     3166.23    414.45 o 
 -17  11   2       14.42       48.19    139.76 o 
 -16  11   2      704.03      626.50    207.23 o 
 -15  11   2    11205.62    10713.12    592.76 o 
 -14  11   2    31884.23    33522.47   1137.33 o 
 -13  11   2      310.91      339.10     92.56 o 
 -12  11   2     2868.27     3238.14    346.98 o 
 -11  11   2      709.24      790.69    149.40 o 
 -10  11   2       31.50      -19.61     48.62 o 
  -9  11   2    36915.27    36010.08    734.07 o 
  -8  11   2      538.60      743.02     95.23 o 
  -7  11   2    10954.88    11162.56    265.34 o 
  -6  11   2     2132.95     2042.15    109.78 o 
  -5  11   2      175.97      190.12     45.56 o 
  -4  11   2      417.29      559.59    118.27 o 
  -3  11   2    17589.27    17478.61    580.72 o 
  -2  11   2     6850.81     5702.46    245.28 o 
  -1  11   2     3384.21     2894.07    306.02 o 
   0  11   2      728.08      891.43    120.94 o 
   1  11   2     9817.09    10740.94    369.72 o 
   2  11   2     4541.03     4718.09    310.84 o 
   3  11   2     6701.41     6481.44    407.22 o 
   4  11   2     3449.45     3343.52    234.84 o 
   5  11   2    15415.53    15989.60    534.93 o 
   6  11   2     3894.56     3598.21    269.76 o 
   7  11   2     1363.03     1154.48    182.56 o 
   8  11   2       31.33      -65.86     98.04 o 
   9  11   2     3702.98     3611.22    295.10 o 
 -17  12   2      643.53      443.37    187.95 o 
 -16  12   2     1631.36     1638.53    284.33 o 
 -15  12   2    30753.05    30096.00   1084.32 o 
 -14  12   2     2318.77     2245.75    293.97 o 
 -13  12   2      433.66      231.32     88.60 o 
 -12  12   2        2.19      -16.87     61.34 o 
 -11  12   2     2569.71     2253.89    165.25 o 
 -10  12   2      428.82      318.27     80.03 o 
  -9  12   2     5210.97     5731.51    231.42 o 
  -8  12   2     1915.42     1805.03    119.11 o 
  -7  12   2    49205.83    51375.10    809.08 o 
  -6  12   2    11267.42    11476.19    545.62 o 
  -5  12   2     1577.23     1638.75    159.03 o 
  -4  12   2     3042.87     3000.97    272.29 o 
  -3  12   2      152.51      131.18     69.80 o 
  -2  12   2     9401.03     8857.59    325.42 o 
  -1  12   2      945.49      702.23    112.30 o 
   0  12   2     4215.89     4246.39    253.01 o 
   1  12   2      543.32      405.06    100.48 o 
   2  12   2     6138.62     6146.84    440.96 o 
   3  12   2     7763.43     8097.34    343.72 o 
   4  12   2     5829.60     5438.26    288.69 o 
   5  12   2     9246.27     9126.08    399.34 o 
   6  12   2      143.31       93.05    112.15 o 
   7  12   2      133.66      123.06    253.01 o 
   8  12   2     2243.74     2322.95    257.88 o 
 -17  13   2        3.45      -38.55    130.12 o 
 -16  13   2     6759.01     6501.12    467.46 o 
 -15  13   2     1387.24     1407.21    265.06 o 
 -14  13   2     5565.92     5551.74    399.99 o 
 -13  13   2     1312.08     1013.45    226.50 o 
 -12  13   2     1294.26     1078.59    159.03 o 
 -11  13   2     4298.27     4028.12    207.79 o 
 -10  13   2        2.44       40.82     57.63 o 
  -9  13   2     1420.78     1344.41    113.39 o 
  -8  13   2    49193.83    49246.70    798.98 o 
  -7  13   2    35394.82    34478.41   1696.36 o 
  -6  13   2     3226.44     3280.83    211.28 o 
  -5  13   2      303.92      278.40    108.43 o 
  -4  13   2      314.18      298.33     88.40 o 
  -3  13   2    10662.81    10920.51    376.54 o 
  -2  13   2     4463.88     4463.99    245.35 o 
  -1  13   2     2581.83     2488.62    200.97 o 
   0  13   2     7911.42     8320.11    338.95 o 
   1  13   2       70.66       96.38     78.38 o 
   2  13   2     1757.14     1419.60    175.47 o 
   3  13   2        0.32      -79.32     86.75 o 
   4  13   2     6618.18     6114.71    498.79 o 
   5  13   2     2701.14     2769.09    260.27 o 
   6  13   2      374.97      168.92    128.53 o 
   7  13   2      297.76      186.55    121.10 o 
 -16  14   2     1625.92     1277.09    250.60 o 
 -15  14   2    11583.11    12308.28    626.50 o 
 -14  14   2     6197.05     5489.09    399.99 o 
 -13  14   2      410.09      461.65    248.19 o 
 -12  14   2     4269.93     4414.09    228.24 o 
 -11  14   2      147.20      131.46     73.21 o 
 -10  14   2        6.54      -48.77     48.77 o 
  -9  14   2    22051.69    21423.36    582.45 o 
  -8  14   2    34427.28    34786.11    973.48 o 
  -7  14   2     1054.30      859.28    134.31 o 
  -6  14   2       14.86      -89.86     93.97 o 
  -5  14   2      997.21      983.12    139.59 o 
  -4  14   2       17.78       41.02     68.31 o 
  -3  14   2      117.04      178.74     76.62 o 
  -2  14   2     2749.61     2449.94    277.10 o 
  -1  14   2    10851.39    10192.50    503.61 o 
   0  14   2    11146.64    10915.61    408.88 o 
   1  14   2     7715.21     7554.90    501.20 o 
   2  14   2       69.27      -10.77    156.62 o 
   3  14   2     1489.93     1501.96    257.83 o 
   4  14   2     1435.14     1233.57    204.82 o 
   5  14   2     2456.00     2341.29    252.43 o 
   6  14   2        0.44      -99.82     99.82 o 
 -16  15   2      602.72      650.59    202.41 o 
 -15  15   2     4329.28     4539.70    395.18 o 
 -14  15   2     1579.17     1450.58    250.60 o 
 -13  15   2      918.51     1060.03    159.03 o 
 -12  15   2     2993.15     3455.38    322.89 o 
 -11  15   2     3419.57     2671.54    215.89 o 
 -10  15   2     2804.35     3046.04    257.83 o 
  -9  15   2    24719.69    24267.44   1012.04 o 
  -8  15   2      182.79      114.66     89.87 o 
  -7  15   2     1278.20     1051.15    149.82 o 
  -6  15   2        4.55       37.91     76.62 o 
  -5  15   2      414.89      364.65    102.06 o 
  -4  15   2      314.88      424.72    112.30 o 
  -3  15   2     1902.19     1772.31    187.33 o 
  -2  15   2     4321.64     4014.89    265.54 o 
  -1  15   2    19115.28    19308.80    802.40 o 
   0  15   2    18116.35    17860.34    590.35 o 
   1  15   2     3048.90     3246.80    262.39 o 
   2  15   2      150.74       47.72    102.89 o 
   3  15   2      238.77       64.36    110.71 o 
   4  15   2     4772.42     4274.58    320.93 o 
 -14  16   2     3075.52     3638.51    351.80 o 
 -13  16   2     8696.40     8796.21    372.20 o 
 -12  16   2    13938.34    15102.28    501.59 o 
 -11  16   2      215.24      132.78    120.48 o 
 -10  16   2     9279.52     9137.25    376.45 o 
  -9  16   2      149.41      202.58     95.23 o 
  -8  16   2     2744.42     3267.02    587.94 o 
  -7  16   2     7142.25     7173.83    508.43 o 
  -6  16   2      739.37      542.38    126.94 o 
  -5  16   2     3473.87     3357.13    265.06 o 
  -4  16   2        0.55       -0.64     76.16 o 
  -3  16   2      176.13      336.41    113.82 o 
  -2  16   2    13995.00    14194.74    836.13 o 
  -1  16   2     5245.48     5592.07    319.83 o 
   0  16   2     3404.59     4047.72    293.00 o 
   1  16   2      430.70      311.80    207.23 o 
   2  16   2      980.12     1367.88    281.92 o 
   3  16   2     1330.83     1316.65    202.74 o 
 -13  17   2    10783.02    10613.81    425.95 o 
 -12  17   2        0.25       54.73    100.48 o 
 -11  17   2       37.73       74.49    139.76 o 
 -10  17   2     1347.45     1336.10    178.88 o 
  -9  17   2     1857.27     1654.40    194.24 o 
  -8  17   2     1045.60     1194.79    170.85 o 
  -7  17   2     3741.12     3203.67    518.07 o 
  -6  17   2     7474.16     7247.16    361.44 o 
  -5  17   2    12194.67    13061.83    804.81 o 
  -4  17   2      126.28      109.03     93.78 o 
  -3  17   2     2603.40     2584.82    241.30 o 
  -2  17   2     1718.67     1438.12    194.15 o 
  -1  17   2       54.12       13.64    110.84 o 
   0  17   2     2660.06     2407.49    246.62 o 
   1  17   2      152.87       48.35    103.89 o 
 -11  18   2     2651.33     2988.61    262.33 o 
 -10  18   2      697.67      700.03    146.06 o 
  -9  18   2     1685.44     1978.29    221.50 o 
  -8  18   2      346.25      156.46    101.55 o 
  -7  18   2     6186.72     6494.02    345.87 o 
  -6  18   2    29201.53    29643.13   1091.55 o 
  -5  18   2     4225.58     4011.52    296.41 o 
  -4  18   2      440.16      115.82    122.89 o 
  -3  18   2     1973.19     2097.80    330.12 o 
  -2  18   2       44.00       34.57     98.65 o 
   6 -19   3      766.40      828.44    161.62 o 
   7 -19   3     2467.61     2296.12    239.36 o 
   1 -18   3      129.41      -58.14    104.98 o 
   2 -18   3     9100.21     9530.30    424.00 o 
   3 -18   3     1102.67      843.77    156.64 o 
   4 -18   3     1339.57     1172.90    175.27 o 
   5 -18   3      893.34      765.99    149.30 o 
   6 -18   3      634.46      738.80    195.18 o 
   7 -18   3        0.04      -38.25     93.97 o 
   8 -18   3     1108.60     1123.96    172.43 o 
   9 -18   3      142.09       66.77    166.26 o 
  10 -18   3     8519.27     8534.07    379.40 o 
  11 -18   3     4481.03     5067.15    299.63 o 
  -2 -17   3       89.09      -67.77    107.62 o 
  -1 -17   3     1762.07     1872.15    233.28 o 
   0 -17   3     2877.59     2813.52    260.54 o 
   1 -17   3      385.92      200.00    115.86 o 
   2 -17   3     6507.27     6587.62    333.95 o 
   3 -17   3      140.03       29.70     93.29 o 
   4 -17   3       65.03       -7.71    132.53 o 
   5 -17   3       18.14      -38.46     83.44 o 
   6 -17   3      104.46       42.46     89.10 o 
   7 -17   3     2756.22     2477.47    243.37 o 
   8 -17   3       31.90       36.24     86.84 o 
   9 -17   3     9298.31     9121.26    373.69 o 
  10 -17   3     9763.49     9810.18    389.64 o 
  11 -17   3      576.03      671.79    142.17 o 
  12 -17   3     2255.81     2046.46    207.12 o 
  13 -17   3       13.84      -74.20    103.61 o 
  -4 -16   3      225.20      169.36    138.79 o 
  -3 -16   3      224.67      152.36    166.26 o 
  -2 -16   3      465.99      255.03    123.89 o 
  -1 -16   3     5002.92     5285.00    327.77 o 
   0 -16   3    11242.76    11131.61    439.55 o 
   1 -16   3     2188.81     2260.95    313.25 o 
   2 -16   3       47.16      -14.46    110.84 o 
   3 -16   3     2913.46     2961.21    237.88 o 
   4 -16   3      521.42      593.31    124.35 o 
   5 -16   3      900.27      891.67    142.03 o 
   6 -16   3     9591.76    10093.75    481.92 o 
   7 -16   3      776.82      832.94    139.76 o 
   8 -16   3    12069.42    11983.86    420.59 o 
   9 -16   3    17223.89    17949.63    534.20 o 
  10 -16   3     4077.86     3985.42    253.03 o 
  11 -16   3      173.05      195.62     91.82 o 
  12 -16   3       40.59       40.44    144.58 o 
  13 -16   3      150.25        2.66     83.02 o 
  14 -16   3     3421.05     3407.19    366.26 o 
  -5 -15   3      372.82      680.74    163.25 o 
  -4 -15   3     1877.31     1291.55    327.71 o 
  -3 -15   3       26.54      126.20    107.62 o 
  -2 -15   3      852.04     1072.79    260.24 o 
  -1 -15   3    28280.48    28442.98    797.58 o 
   0 -15   3      638.86      931.74    154.80 o 
   1 -15   3       10.50      -35.88     84.34 o 
   2 -15   3     1154.75     1299.53    163.46 o 
   3 -15   3     3495.71     3365.83    239.36 o 
   4 -15   3      449.57      414.01    112.30 o 
   5 -15   3     3768.27     3647.35    237.88 o 
   6 -15   3     1127.55      928.17    136.47 o 
   7 -15   3     1477.76     1644.65    170.05 o 
   8 -15   3     9571.49     9403.30    354.63 o 
   9 -15   3     6068.38     6582.13    294.40 o 
  10 -15   3     9460.44     9018.06    481.92 o 
  11 -15   3     4498.80     4704.48    256.57 o 
  12 -15   3     2437.46     2735.09    260.24 o 
  13 -15   3     6364.41     6681.10    306.47 o 
  14 -15   3      223.25      142.17    102.06 o 
  15 -15   3     1515.68     1652.99    289.15 o 
  -7 -14   3      211.80      165.26    132.00 o 
  -6 -14   3      131.26       66.41    274.70 o 
  -5 -14   3      100.53       33.13     99.18 o 
  -4 -14   3      461.12      388.82    161.44 o 
  -3 -14   3      843.05      692.94    151.81 o 
  -2 -14   3     7705.95     7267.78    344.36 o 
  -1 -14   3     2644.47     2747.27    228.01 o 
   0 -14   3      290.83      310.60    102.06 o 
   1 -14   3      513.89      549.57    117.53 o 
   2 -14   3      990.76      804.72    144.58 o 
   3 -14   3      450.45      306.55    100.14 o 
   4 -14   3     2743.20     2693.08    201.02 o 
   5 -14   3     9144.25     9167.81    338.44 o 
   6 -14   3     9137.51     8699.84    326.29 o 
   7 -14   3     1067.34      912.93    209.64 o 
   8 -14   3      242.12      222.29     80.94 o 
   9 -14   3     6684.24     6444.55    278.44 o 
  10 -14   3     9056.09     9841.75    353.62 o 
  11 -14   3    12304.60    11626.31    393.31 o 
  12 -14   3     2047.77     2131.11    183.64 o 
  13 -14   3    12798.01    13071.65    828.90 o 
  14 -14   3     1724.10     1927.69    293.97 o 
  15 -14   3    10239.44    10375.77    573.49 o 
  -8 -13   3      265.90      167.55    130.37 o 
  -7 -13   3     1357.00     1156.30    193.11 o 
  -6 -13   3     7533.08     7343.48    375.90 o 
  -5 -13   3     3268.28     3113.28    337.35 o 
  -4 -13   3      413.76      308.63    118.57 o 
  -3 -13   3      368.35      386.51    216.86 o 
  -2 -13   3      456.41      422.36    114.12 o 
  -1 -13   3     4366.93     4410.40    332.53 o 
   0 -13   3      263.03      191.16     85.65 o 
   1 -13   3      395.62      315.66     95.42 o 
   2 -13   3      864.19      840.96    226.50 o 
   3 -13   3     4929.76     4917.33    241.87 o 
   4 -13   3    22725.76    22433.89    572.01 o 
   5 -13   3      519.23      589.63     76.70 o 
   6 -13   3     6819.22     6758.33    209.77 o 
   7 -13   3     2267.89     1965.75    172.77 o 
   8 -13   3       40.69       -8.48     46.85 o 
   9 -13   3     6833.94     6632.43    274.18 o 
  10 -13   3     3658.71     3979.23    443.37 o 
  11 -13   3      179.22      201.91     81.57 o 
  12 -13   3    22041.79    22592.49    843.36 o 
  13 -13   3     2017.09     1927.69    274.70 o 
  14 -13   3     1066.42     1373.48    236.14 o 
  15 -13   3     2161.95     2361.42    303.61 o 
  -9 -12   3      367.62      377.43    161.44 o 
  -8 -12   3      263.03      315.75    130.12 o 
  -7 -12   3    18424.26    20050.39    623.73 o 
  -6 -12   3    15753.97    16426.14   1079.50 o 
  -5 -12   3     4629.91     3996.62    573.49 o 
  -4 -12   3     1288.82     1266.36    168.67 o 
  -3 -12   3      257.41      213.71     93.29 o 
  -2 -12   3     3910.01     3509.29    229.55 o 
  -1 -12   3      251.18      112.17    120.48 o 
   0 -12   3      874.58     1083.14    136.31 o 
   1 -12   3      221.78       94.74    108.43 o 
   2 -12   3      118.33       72.29     64.75 o 
   3 -12   3    14166.80    13718.63    299.16 o 
   4 -12   3    14599.08    14417.17    310.85 o 
   5 -12   3     2733.66     2471.06    126.42 o 
   6 -12   3       11.21       31.65     43.83 o 
   7 -12   3     1321.76     1411.99    106.45 o 
   8 -12   3       36.53      -30.40     41.56 o 
   9 -12   3       60.62      105.37     67.47 o 
  10 -12   3     1130.64     1204.80    197.59 o 
  11 -12   3    23348.95    23618.98    843.36 o 
  12 -12   3     3502.30     4395.13    342.16 o 
  13 -12   3      635.67     1079.50    207.23 o 
  14 -12   3       34.48      -19.28    106.02 o 
  15 -12   3      530.88      534.93    173.49 o 
 -10 -11   3      840.95      698.79    240.96 o 
  -9 -11   3       30.27      -84.61     84.61 o 
  -8 -11   3    13280.21    13373.15    828.91 o 
  -7 -11   3    27466.30    26973.68   1028.90 o 
  -6 -11   3     6268.64     7425.63    342.68 o 
  -5 -11   3     1246.36      992.87    152.79 o 
  -4 -11   3      160.58      444.14    130.12 o 
  -3 -11   3      761.77      721.28    123.89 o 
  -2 -11   3      904.20      911.21    132.38 o 
  -1 -11   3     1774.16     2079.10    173.69 o 
   0 -11   3     5677.70     6108.17    243.61 o 
   1 -11   3     8401.96     7686.50    228.35 o 
   2 -11   3     3435.24     3341.27    132.10 o 
   3 -11   3    31118.20    29374.54    606.91 o 
   4 -11   3     4859.82     4385.85    151.60 o 
   5 -11   3    23119.84    23656.65    432.66 o 
   6 -11   3      893.39      754.63    104.03 o 
   7 -11   3     6987.20     7121.42    241.14 o 
   8 -11   3     8972.09     9494.12    248.99 o 
   9 -11   3     2091.87     2348.41    306.02 o 
  10 -11   3    19476.51    19474.45    718.06 o 
  11 -11   3    31723.64    31671.89   1007.22 o 
  12 -11   3      281.40      269.88    125.30 o 
  13 -11   3      695.27      626.50    168.67 o 
  14 -11   3      795.94      684.33    173.49 o 
  15 -11   3      738.01      853.00    192.77 o 
 -11 -10   3     3312.51     3595.14    453.01 o 
 -10 -10   3     1099.89     1074.69    293.97 o 
  -9 -10   3     1300.98     1529.91    182.90 o 
  -8 -10   3     8811.51     9347.59    374.93 o 
  -7 -10   3     2539.53     2583.88    383.13 o 
  -6 -10   3       57.38       71.38    154.21 o 
  -5 -10   3       80.20       82.12     91.57 o 
  -4 -10   3     9839.48    11059.11    352.36 o 
  -3 -10   3     2340.55     2646.57    134.23 o 
  -2 -10   3    11215.26    11535.31    259.92 o 
  -1 -10   3     3986.87     4574.91    148.99 o 
   0 -10   3    35408.24    35059.16    567.63 o 
   1 -10   3    31244.64    32701.69    998.10 o 
   2 -10   3      220.85      444.32     57.23 o 
   3 -10   3     7718.87     8373.78    223.30 o 
   4 -10   3    18873.13    17912.04    342.94 o 
   5 -10   3    12459.96    11572.67    259.65 o 
   6 -10   3    14660.34    14638.48    306.40 o 
   7 -10   3    12300.65    12170.61    360.57 o 
   8 -10   3     1767.93     1656.22    137.98 o 
   9 -10   3       45.53       91.57     57.93 o 
  10 -10   3    28932.41    28375.54    910.83 o 
  11 -10   3     3940.84     3951.76    293.97 o 
  12 -10   3     3061.25     2607.20    260.24 o 
  13 -10   3      715.28      631.32    159.03 o 
  14 -10   3      278.27      477.10    149.40 o 
  15 -10   3     3473.33     3730.07    327.71 o 
 -12  -9   3    10898.09    11715.51    722.88 o 
 -11  -9   3    12946.69    15055.23    809.63 o 
 -10  -9   3      233.34      427.30    117.65 o 
  -9  -9   3     2683.99     2743.61    218.85 o 
  -8  -9   3      442.19      433.17    113.08 o 
  -7  -9   3       98.61       20.81     57.07 o 
  -6  -9   3     1942.64     2233.72    166.41 o 
  -5  -9   3    10129.11     9406.25    250.26 o 
  -4  -9   3     2032.67     2165.10    118.60 o 
  -3  -9   3     1611.27     1847.96    102.37 o 
  -2  -9   3     4858.65     4470.81    268.41 o 
  -1  -9   3    12878.49    11973.59    254.30 o 
   0  -9   3    39596.29    40404.43    626.05 o 
   1  -9   3    17119.49    17226.22    323.24 o 
   2  -9   3     3711.97     2867.42    130.63 o 
   3  -9   3     1141.01      948.38     74.02 o 
   4  -9   3    27878.53    28431.94    473.38 o 
   5  -9   3    23803.58    23461.01    410.99 o 
   6  -9   3    14353.57    15733.43    313.95 o 
   7  -9   3      273.66      472.45    130.12 o 
   8  -9   3    11979.82    12217.62    450.60 o 
   9  -9   3     1472.25     1398.16    132.90 o 
  10  -9   3     3971.30     3691.52    274.70 o 
  11  -9   3    11630.28    11016.73    491.56 o 
  12  -9   3    18804.22    18096.16    679.51 o 
  13  -9   3      616.37      563.85    144.58 o 
  14  -9   3     1396.19     1320.47    207.23 o 
  15  -9   3     5508.07     5980.65    390.36 o 
 -13  -8   3    12422.19    14905.84    819.27 o 
 -12  -8   3    29407.04    31879.12   1253.00 o 
 -11  -8   3       23.76      -77.11    144.58 o 
 -10  -8   3       12.06       35.28     62.14 o 
  -9  -8   3      116.38      202.71     70.04 o 
  -8  -8   3      181.06       90.19     59.96 o 
  -7  -8   3      871.20      806.03     92.87 o 
  -6  -8   3      399.55      243.65     81.28 o 
  -5  -8   3     5798.01     5622.47    244.58 o 
  -4  -8   3    23384.35    23912.60    440.10 o 
  -3  -8   3     3086.52     3046.77    122.11 o 
  -2  -8   3     1446.21     1264.59     80.35 o 
  -1  -8   3     8106.39     8284.11    192.52 o 
   0  -8   3     6254.01     6551.02    178.74 o 
   1  -8   3     3648.14     3661.88    131.93 o 
   2  -8   3     5577.75     4363.79    224.34 o 
   3  -8   3      256.10       20.87     29.59 o 
   4  -8   3     4633.14     4435.91    203.94 o 
   5  -8   3    53679.17    53714.46    788.79 o 
   6  -8   3     5524.01     4849.91    188.92 o 
   7  -8   3    23795.27    23405.21    516.19 o 
   8  -8   3    12268.39    12027.49    342.16 o 
   9  -8   3     1415.87     1559.74    136.18 o 
  10  -8   3     1443.48     1151.79    168.67 o 
  11  -8   3    36995.85    38553.73   1127.70 o 
  12  -8   3      852.10      732.52    163.85 o 
  13  -8   3     3355.76     3479.47    289.15 o 
  14  -8   3    10631.41    11228.77    520.48 o 
  15  -8   3      656.48      799.99    192.77 o 
 -13  -7   3    14834.60    16070.10    585.53 o 
 -12  -7   3     2485.89     2639.90    231.92 o 
 -11  -7   3     1458.28     1466.12    180.39 o 
 -10  -7   3      783.97      987.15    111.65 o 
  -9  -7   3       34.86       30.93     56.27 o 
  -8  -7   3      643.98      686.62     85.00 o 
  -7  -7   3     4085.22     4241.51    197.79 o 
  -6  -7   3     8044.57     8086.62    223.53 o 
  -5  -7   3   114082.43   109023.70   2151.06 o 
  -4  -7   3    11413.55    10526.58    243.72 o 
  -3  -7   3       23.79      134.08     39.38 o 
  -2  -7   3      396.28      509.47     55.09 o 
  -1  -7   3     2185.74     2332.34    102.19 o 
   0  -7   3     3927.59     3285.26    107.72 o 
   1  -7   3        1.73       21.20     29.75 o 
   2  -7   3     3592.96     3905.00    117.68 o 
   3  -7   3       54.51       32.86     27.09 o 
   4  -7   3    20818.90    22550.93    376.87 o 
   5  -7   3    20471.41    23501.63    395.31 o 
   6  -7   3      413.74      748.08    163.85 o 
   7  -7   3    11655.66    12199.03    325.42 o 
   8  -7   3      139.91      106.90     56.15 o 
   9  -7   3     2628.57     2398.70    154.80 o 
  10  -7   3     4125.94     4327.66    269.88 o 
  11  -7   3     1696.80     1561.43    192.77 o 
  12  -7   3    10721.52     9898.67    453.01 o 
  13  -7   3    21154.31    20698.53    742.16 o 
  14  -7   3      264.88      361.44    134.94 o 
  15  -7   3       10.74      130.12    115.66 o 
  16  -7   3     2408.01     2269.85    284.33 o 
 -14  -6   3     1817.06     2076.50    228.49 o 
 -13  -6   3     4601.01     4641.53    293.98 o 
 -12  -6   3     6334.80     5907.21    299.84 o 
 -11  -6   3       81.39      261.84    192.77 o 
 -10  -6   3      277.57      459.28     81.45 o 
  -9  -6   3     1929.18     1985.13    127.92 o 
  -8  -6   3     1722.18     1728.37    116.02 o 
  -7  -6   3     1094.70     1200.17    111.36 o 
  -6  -6   3    84109.27    83182.04   1195.95 o 
  -5  -6   3    72923.44    72290.03   1048.71 o 
  -4  -6   3       80.77      139.73     49.99 o 
  -3  -6   3     4673.25     5577.98    156.25 o 
  -2  -6   3     1576.62     1280.62     73.84 o 
  -1  -6   3     1374.49     1466.41    109.86 o 
   0  -6   3      295.77      291.22     44.79 o 
   1  -6   3     6997.92     6902.58    272.96 o 
   2  -6   3    60747.66    61646.79    858.13 o 
   3  -6   3        6.59       15.20     25.53 o 
   4  -6   3      553.09      390.59     46.64 o 
   5  -6   3     5542.18     5457.75    291.56 o 
   6  -6   3      273.80       91.57     45.91 o 
   7  -6   3    19079.49    19509.41    446.41 o 
   8  -6   3       94.44       21.69     50.60 o 
   9  -6   3     5814.97     5830.19    224.21 o 
  10  -6   3      405.36      525.29    120.48 o 
  11  -6   3    25637.98    26602.20    587.64 o 
  12  -6   3    24754.58    25573.00    589.41 o 
  13  -6   3    12876.13    12825.76    551.80 o 
  14  -6   3     2522.85     2837.57    190.74 o 
  15  -6   3      923.94      828.91    183.13 o 
  16  -6   3     2014.60     2327.68    279.51 o 
  17  -6   3      372.77      419.27    173.49 o 
  18  -6   3     7311.73     7956.53    578.31 o 
 -15  -5   3      105.86      -50.12     84.99 o 
 -14  -5   3     1576.67     1788.18    236.14 o 
 -13  -5   3     2295.06     2394.29    250.60 o 
 -12  -5   3     2922.04     2755.80    448.19 o 
 -11  -5   3      122.95      116.24     78.07 o 
 -10  -5   3       82.62      -21.94     58.44 o 
  -9  -5   3      470.60      372.62     69.07 o 
  -8  -5   3      725.57      738.83    132.12 o 
  -7  -5   3     7805.23     7712.01    207.71 o 
  -6  -5   3    73903.88    72285.41   1043.81 o 
  -5  -5   3      230.91      395.75     57.97 o 
  -4  -5   3       56.89       65.99     38.97 o 
  -3  -5   3      115.37      237.01     41.56 o 
  -2  -5   3     4825.43     4106.08    119.81 o 
  -1  -5   3     1875.77     2251.94    102.55 o 
   0  -5   3     5090.92     4905.91    120.80 o 
   1  -5   3    39794.86    41563.13    592.99 o 
   2  -5   3    91311.26    96831.85   1287.76 o 
   3  -5   3     2810.09     2539.73    186.29 o 
   4  -5   3      280.26      117.40     42.49 o 
   5  -5   3     4708.20     4480.49    160.05 o 
   6  -5   3    11171.79     9479.79    260.67 o 
   7  -5   3     1139.52     1363.63    111.84 o 
   8  -5   3    40411.00    41591.76    644.82 o 
   9  -5   3      649.61      777.86     86.45 o 
  10  -5   3     8195.18     8786.20    268.95 o 
  11  -5   3    15596.08    15526.06    405.34 o 
  12  -5   3    24205.81    23766.28    560.56 o 
  13  -5   3      179.52      151.43     76.62 o 
  14  -5   3     2493.49     2461.26    183.92 o 
  15  -5   3       32.07      -33.73    106.02 o 
  16  -5   3     2888.22     3132.49    322.89 o 
  17  -5   3      527.74      534.93    178.31 o 
  18  -5   3       25.21      183.13    173.49 o 
 -15  -4   3      464.39      441.62    151.81 o 
 -14  -4   3       36.12       61.17     87.82 o 
 -13  -4   3     6504.85     6492.11    522.88 o 
 -12  -4   3       96.65       31.88     91.57 o 
 -11  -4   3     9323.09     9065.61    348.57 o 
 -10  -4   3    16332.06    16335.38    717.47 o 
  -9  -4   3     8538.86     8997.78    236.32 o 
  -8  -4   3      198.43      239.29     51.58 o 
  -7  -4   3    23616.82    24100.93    428.72 o 
  -6  -4   3     1082.16     1056.11     79.18 o 
  -5  -4   3      628.73      783.44     82.43 o 
  -4  -4   3       85.44       88.56     48.14 o 
  -3  -4   3     1795.56     1918.41    151.16 o 
  -2  -4   3     6823.41     7120.10    159.22 o 
  -1  -4   3     7419.86     7343.52    155.02 o 
   0  -4   3    10516.62    10737.62    192.53 o 
   1  -4   3   375088.91   378144.88   4873.80 o 
   2  -4   3    50365.07    52825.76    725.04 o 
   3  -4   3     5360.82     5421.07    216.86 o 
   4  -4   3     5727.06     6682.45    190.83 o 
   5  -4   3     6677.80     6413.91    195.92 o 
   6  -4   3    23457.18    24126.88    393.85 o 
   7  -4   3    16638.48    18854.60    337.09 o 
   8  -4   3     7182.12     6416.54    173.98 o 
   9  -4   3     9428.96    10612.14    296.24 o 
  10  -4   3       57.88       23.13     77.11 o 
  11  -4   3     9299.20     9897.54    310.04 o 
  12  -4   3    11430.05    11811.99    355.99 o 
  13  -4   3     7771.27     7222.37    279.37 o 
  14  -4   3    10707.91    10952.19    360.45 o 
  15  -4   3     7737.60     7479.42    448.19 o 
  16  -4   3     3518.94     3840.92    351.80 o 
  17  -4   3     3506.79     3552.23    496.38 o 
  18  -4   3     4518.25     3913.20    453.01 o 
 -16  -3   3       94.18       72.29     98.65 o 
 -15  -3   3     4857.53     4412.82    320.48 o 
 -14  -3   3     1086.62     1145.27    169.47 o 
 -13  -3   3      890.51      914.97    144.64 o 
 -12  -3   3    18069.08    17414.97    516.32 o 
 -11  -3   3    42118.88    42063.46    913.25 o 
 -10  -3   3    32435.04    33456.39    575.77 o 
  -9  -3   3       39.05       69.90     57.36 o 
  -8  -3   3     3499.53     3839.67    157.05 o 
  -7  -3   3       33.04        5.14     32.95 o 
  -6  -3   3    23927.42    25513.63    426.99 o 
  -5  -3   3       25.10       21.01     29.44 o 
  -4  -3   3     4366.74     4695.57    124.91 o 
  -3  -3   3     4738.78     5047.23    339.99 o 
  -2  -3   3     1762.64     1699.10     71.07 o 
  -1  -3   3       78.41       97.85     25.79 o 
   0  -3   3   133144.11   137791.16   1780.99 o 
   1  -3   3    15420.66    16455.18    255.49 o 
   2  -3   3    12125.46    12760.44    227.38 o 
   3  -3   3     3569.77     3661.68    151.81 o 
   4  -3   3       96.19      364.18     56.15 o 
   5  -3   3      594.54      900.49     55.38 o 
   6  -3   3      131.52      154.61     36.11 o 
   7  -3   3     8465.61     7734.00    186.28 o 
   8  -3   3    20942.65    20433.68    644.01 o 
   9  -3   3    16975.05    17377.02    534.93 o 
  10  -3   3     3218.77     3339.10    250.60 o 
  11  -3   3     5135.13     4869.56    212.96 o 
  12  -3   3     3197.06     3534.05    192.77 o 
  13  -3   3    27665.54    27231.23    636.80 o 
  14  -3   3      378.57      138.75     81.57 o 
  15  -3   3     7391.00     7696.29    457.83 o 
  16  -3   3     2208.70     2014.43    279.51 o 
  17  -3   3     2023.49     2268.91    227.63 o 
 -16  -2   3     5686.80     5540.17    333.12 o 
 -15  -2   3      204.43      357.13    111.84 o 
 -14  -2   3      497.20      606.81    131.16 o 
 -13  -2   3     1665.94     1499.87    175.63 o 
 -12  -2   3    23701.27    24742.22   1990.34 o 
 -11  -2   3    27804.80    27233.39    910.83 o 
 -10  -2   3     1197.73     1218.49     87.65 o 
  -9  -2   3      969.97      930.28    161.34 o 
  -8  -2   3     7630.04     7111.01    194.75 o 
  -7  -2   3    10239.12    11248.30    274.83 o 
  -6  -2   3      140.57      185.22     37.02 o 
  -5  -2   3     2012.67     1882.05    152.81 o 
  -4  -2   3    81709.84    83158.79   1292.28 o 
  -3  -2   3   104588.42   106424.88   1400.44 o 
  -2  -2   3     1138.10     1438.53     57.23 o 
  -1  -2   3     8565.70     9411.96    163.97 o 
   0  -2   3     4062.91     4201.43    107.69 o 
   1  -2   3      107.82      161.54     18.95 o 
   2  -2   3     3313.27     3035.39    106.98 o 
   3  -2   3     1854.96     1857.52    102.73 o 
   4  -2   3    10957.53    11389.36    422.92 o 
   5  -2   3     1555.30     1656.69    108.78 o 
   6  -2   3    51323.05    50175.43    731.60 o 
   7  -2   3      369.67      355.16     54.67 o 
   8  -2   3    21597.27    20609.02    461.66 o 
   9  -2   3     8823.25     8768.27    269.14 o 
  10  -2   3       68.26       13.49     89.16 o 
  11  -2   3        2.08      -26.51     54.52 o 
  12  -2   3     5157.24     5008.36    224.60 o 
  13  -2   3      474.12      359.08     93.67 o 
  14  -2   3    18803.82    19256.83    512.91 o 
  15  -2   3     1182.94     1513.23    236.14 o 
  16  -2   3     1124.66     1276.05    170.21 o 
  17  -2   3        3.65       25.37     89.87 o 
 -17  -1   3        0.25      -85.65     85.65 o 
 -16  -1   3      124.41       -7.40     95.23 o 
 -15  -1   3     2839.70     2928.25    246.62 o 
 -14  -1   3      520.74      615.85    279.51 o 
 -13  -1   3     3435.71     3206.93    298.79 o 
 -12  -1   3     3383.56     3280.82    224.91 o 
 -11  -1   3     2773.83     3078.74    206.14 o 
 -10  -1   3     6394.79     6814.10    181.91 o 
  -9  -1   3    15378.16    16639.94    317.03 o 
  -8  -1   3     3665.75     3925.56    121.04 o 
  -7  -1   3     2288.21     2320.10     87.95 o 
  -6  -1   3     5294.20     5315.29    128.26 o 
  -5  -1   3   115212.38   115839.09   1533.54 o 
  -4  -1   3   230028.86   233739.95   3016.83 o 
  -3  -1   3    93085.64    98369.88   1293.05 o 
  -2  -1   3     1473.01     2085.46     60.71 o 
  -1  -1   3    10462.25    11805.67    224.57 o 
   0  -1   3    61020.72    61689.11    815.05 o 
   1  -1   3     1716.77     2196.43     83.02 o 
   2  -1   3    22091.11    22241.16    389.64 o 
   3  -1   3     2982.75     2811.98     79.86 o 
   4  -1   3    29719.05    29687.84    447.43 o 
   5  -1   3     1408.37     1470.74     75.90 o 
   6  -1   3    10791.78    10536.42    222.34 o 
   7  -1   3      551.15      353.86     75.62 o 
   8  -1   3     3860.03     3589.89    163.57 o 
   9  -1   3       24.82       -9.83     41.68 o 
  10  -1   3      582.62      523.43     88.40 o 
  11  -1   3     1792.93     1744.25    139.59 o 
  12  -1   3     1760.83     1556.77    144.08 o 
  13  -1   3    23128.22    22043.82    549.39 o 
  14  -1   3     5760.21     5825.44    258.38 o 
  15  -1   3      179.90      215.77     96.00 o 
  16  -1   3     1059.64     1195.01    172.19 o 
  17  -1   3        3.60       36.19     93.67 o 
 -17   0   3     1057.17     1409.50    199.15 o 
 -16   0   3     6763.92     6808.70    342.36 o 
 -15   0   3      133.10      151.15     93.29 o 
 -14   0   3       59.33      -64.48     64.48 o 
 -13   0   3        8.43      -87.86    108.43 o 
 -12   0   3       27.26       56.77     69.80 o 
 -11   0   3     6578.44     6386.10    270.90 o 
 -10   0   3      271.34      308.63     46.49 o 
  -9   0   3    11685.92    11847.84    295.85 o 
  -8   0   3     3005.45     3003.67     95.90 o 
  -7   0   3       90.50      139.66     38.64 o 
  -6   0   3    64253.41    66385.87    921.08 o 
  -5   0   3    72572.05    72073.98   1571.07 o 
  -4   0   3    86450.45    88521.86   1459.53 o 
  -3   0   3    24554.95    26813.85    481.56 o 
  -2   0   3     1961.30     1829.55     56.72 o 
  -1   0   3     3038.27     3557.55     80.42 o 
   0   0   3      226.09      179.32     30.11 o 
   1   0   3      571.52      614.95     34.23 o 
   2   0   3     4288.16     4340.72    141.18 o 
   3   0   3    70935.95    70403.93   1190.42 o 
   4   0   3    91143.39    92316.15   1241.50 o 
   5   0   3    18287.21    18389.73    321.49 o 
   6   0   3       43.05      204.08     45.70 o 
   7   0   3    40191.23    40160.95    771.84 o 
   8   0   3     5509.19     5968.72    214.69 o 
   9   0   3      109.95      209.18     62.97 o 
  10   0   3    21697.03    20630.92    497.21 o 
  11   0   3     1865.48     1852.96    293.97 o 
  12   0   3     6878.56     6579.25    515.66 o 
  13   0   3    11266.50    11247.26    364.89 o 
  14   0   3     1536.00     1867.55    224.09 o 
  15   0   3        3.75      -57.63     57.63 o 
  16   0   3      386.23      385.34    123.89 o 
  17   0   3      363.72      483.29    136.31 o 
 -17   1   3     9584.32    10022.62    429.33 o 
 -16   1   3     2382.39     2010.61    217.77 o 
 -15   1   3     2173.77     2462.94    224.83 o 
 -14   1   3     1142.59     1356.59    168.66 o 
 -13   1   3      134.84       43.37     79.52 o 
 -12   1   3      132.26       76.28    103.61 o 
 -11   1   3     6883.87     6708.56    274.30 o 
 -10   1   3      184.01      125.82     33.53 o 
  -9   1   3    38837.27    37770.43   1487.42 o 
  -8   1   3     3496.61     3503.64     92.05 o 
  -7   1   3    10245.84    10091.50    580.72 o 
  -6   1   3     6161.70     5603.66    190.83 o 
  -5   1   3    24783.22    24339.09    485.52 o 
  -4   1   3     9220.75     9530.57    230.00 o 
  -3   1   3     8603.13     8834.88    152.46 o 
  -2   1   3    19422.65    22347.77    323.53 o 
  -1   1   3      931.12     1051.13     52.74 o 
   0   1   3     4843.84     5721.00    231.32 o 
   1   1   3    10287.84    10350.34    183.20 o 
   2   1   3      126.71      261.08     33.88 o 
   3   1   3   472340.16   466858.63   7144.12 o 
   4   1   3     5966.31     6547.19    191.33 o 
   5   1   3        2.48        8.01     30.35 o 
   6   1   3    18602.65    18802.22    684.33 o 
   7   1   3    19842.81    19658.06    454.92 o 
   8   1   3     2484.09     2907.84    154.80 o 
   9   1   3    17164.05    16453.38    420.59 o 
  10   1   3        4.55      142.17     61.34 o 
  11   1   3      771.18      752.36    110.71 o 
  12   1   3     8315.49     7994.93    296.99 o 
  13   1   3     2338.63     2113.61    146.63 o 
  14   1   3     5531.51     5452.28    282.59 o 
  15   1   3     1484.38     1730.10    308.43 o 
  16   1   3     1476.39     1903.72    214.76 o 
 -18   2   3     1818.34     1633.22    272.29 o 
 -17   2   3     6726.34     6953.83    443.37 o 
 -16   2   3     3487.91     3199.28    260.27 o 
 -15   2   3       96.68       73.74    134.94 o 
 -14   2   3     5049.21     4227.66    515.66 o 
 -13   2   3     5333.57     5800.05    279.43 o 
 -12   2   3     4281.77     4582.85    233.41 o 
 -11   2   3     1544.23     1217.31    139.22 o 
 -10   2   3    65864.37    65056.00   1713.27 o 
  -9   2   3    59983.97    59229.70    857.47 o 
  -8   2   3      817.47     1009.34    132.53 o 
  -7   2   3        2.87       61.88     42.49 o 
  -6   2   3     2626.74     2909.08     98.42 o 
  -5   2   3     2099.56     2139.08     62.25 o 
  -4   2   3    22129.20    23005.27    410.27 o 
  -3   2   3    89052.20    97010.79   1538.57 o 
  -2   2   3       10.37       53.01     23.85 o 
  -1   2   3     9935.57    11300.57    222.25 o 
   0   2   3    16546.64    17415.78    266.29 o 
   1   2   3     5308.19     5338.42    113.87 o 
   2   2   3    43081.11    43231.63    693.27 o 
   3   2   3    59938.52    57429.19    886.33 o 
   4   2   3       18.08      102.41     36.06 o 
   5   2   3      390.31      193.30     61.06 o 
   6   2   3     6124.97     6558.79    231.42 o 
   7   2   3     5828.01     5811.26    219.62 o 
   8   2   3    24357.92    24843.06    836.13 o 
   9   2   3     6051.26     5841.31    474.69 o 
  10   2   3    16247.70    15561.13    430.26 o 
  11   2   3     1869.11     2077.89    195.18 o 
  12   2   3     1002.52      834.26    102.71 o 
  13   2   3     3855.02     3936.61    188.46 o 
  14   2   3     9457.37     9364.05    376.54 o 
  15   2   3     6336.35     6155.95    539.75 o 
  16   2   3     1537.95     1388.75    187.42 o 
 -18   3   3     1218.27      889.95    318.07 o 
 -17   3   3     2439.25     2631.85    251.55 o 
 -16   3   3     4248.44     4421.96    292.11 o 
 -15   3   3     6147.14     6092.45    304.97 o 
 -14   3   3    10161.05    10704.65    775.89 o 
 -13   3   3      151.37      202.30     79.59 o 
 -12   3   3     4353.00     4181.08    223.03 o 
 -11   3   3    25368.38    25051.89    433.52 o 
 -10   3   3   120773.74   116014.74   1590.22 o 
  -9   3   3    12737.24    13423.69    257.86 o 
  -8   3   3     1581.57     1741.48     76.11 o 
  -7   3   3      629.16      612.35     46.06 o 
  -6   3   3       12.08       80.72     23.61 o 
  -5   3   3    10715.44    10638.86    259.66 o 
  -4   3   3     3825.01     4859.52    175.90 o 
  -3   3   3    45437.13    51103.55    846.77 o 
  -2   3   3    79808.82    86029.18   1372.68 o 
  -1   3   3      295.49      325.94     55.42 o 
   0   3   3     1248.13     1415.43     53.51 o 
   1   3   3    18706.36    20596.47    318.64 o 
   2   3   3     5141.48     5755.69    130.89 o 
   3   3   3    10410.73    10359.10    206.06 o 
   4   3   3     1021.57      606.65     89.16 o 
   5   3   3    18365.30    17473.27    607.22 o 
   6   3   3     2175.88     2680.55    513.25 o 
   7   3   3    30068.20    29179.83    641.80 o 
   8   3   3     4638.46     4097.97    197.65 o 
   9   3   3    10771.74    10853.07    345.27 o 
  10   3   3    12978.49    12343.02    385.41 o 
  11   3   3     2999.78     2728.86    170.66 o 
  12   3   3      205.65       59.48    114.34 o 
  13   3   3     6043.43     5896.99    362.76 o 
  14   3   3     4558.33     4653.97    284.41 o 
  15   3   3        1.79      -89.42     90.32 o 
 -18   4   3        6.70      -60.24     92.01 o 
 -17   4   3     6356.62     6616.33    348.68 o 
 -16   4   3      112.87      168.59    100.14 o 
 -15   4   3     2368.93     2030.25    205.98 o 
 -14   4   3     1424.64     1349.90    168.67 o 
 -13   4   3     1315.16     1083.60    142.64 o 
 -12   4   3     1119.71     1343.06    147.50 o 
 -11   4   3    64702.71    63923.86    948.03 o 
 -10   4   3     7172.79     7206.04    181.99 o 
  -9   4   3        4.78       25.71     30.05 o 
  -8   4   3     2706.98     3018.14    100.30 o 
  -7   4   3     6495.77     6496.15    153.17 o 
  -6   4   3    10054.27    10274.20    234.98 o 
  -5   4   3     1608.28     2183.55     93.78 o 
  -4   4   3     4801.48     4528.46    136.18 o 
  -3   4   3   193065.67   201517.17   3614.41 o 
  -2   4   3   145487.05   152316.88   2389.17 o 
  -1   4   3    10193.83    10539.18    184.23 o 
   0   4   3       30.53       42.17     19.67 o 
   1   4   3      879.98      699.61     41.84 o 
   2   4   3    37369.21    36146.80    650.24 o 
   3   4   3      957.65     1125.11     95.23 o 
   4   4   3      954.96     1412.51    301.20 o 
   5   4   3    23035.44    25430.68    568.96 o 
   6   4   3     5647.32     5550.89    346.98 o 
   7   4   3     6183.59     7523.44    734.93 o 
   8   4   3      750.13      653.68    105.47 o 
   9   4   3      814.56     1016.06    108.86 o 
  10   4   3      221.03      201.18    101.94 o 
  11   4   3      963.18     1040.12    112.99 o 
  12   4   3        0.71      -44.14     54.79 o 
  13   4   3       70.62        0.00     65.70 o 
  14   4   3        1.56        1.81     93.78 o 
  15   4   3    14481.00    14155.40    503.48 o 
 -18   5   3     2091.31     2247.03    245.78 o 
 -17   5   3     2098.72     1702.43    209.96 o 
 -16   5   3     3008.08     2773.81    243.20 o 
 -15   5   3     3211.86     3078.22    356.62 o 
 -14   5   3     6393.24     6503.54    303.29 o 
 -13   5   3       89.16        9.29     86.75 o 
 -12   5   3     3927.04     3602.69    209.05 o 
 -11   5   3     8664.83     8783.66    253.72 o 
 -10   5   3     7348.23     7242.48    187.69 o 
  -9   5   3      253.00      147.89     45.79 o 
  -8   5   3      226.21       54.33     67.47 o 
  -7   5   3    11212.39    10823.61    259.36 o 
  -6   5   3     8270.42     8822.23    223.67 o 
  -5   5   3      687.36      541.83     57.63 o 
  -4   5   3   138158.53   143551.91   2277.50 o 
  -3   5   3   124877.52   129425.16   2142.14 o 
  -2   5   3    18566.09    18585.38    357.26 o 
  -1   5   3     3004.05     3245.17     95.85 o 
   0   5   3      825.63      948.68     38.48 o 
   1   5   3     2075.13     1944.42    166.26 o 
   2   5   3     4733.08     4555.48    175.27 o 
   3   5   3    13020.48    13711.29    354.35 o 
   4   5   3    18352.48    17210.03    424.25 o 
   5   5   3    28105.19    28314.17    857.82 o 
   6   5   3      513.12      813.87    146.99 o 
   7   5   3     4310.43     3643.76    154.29 o 
   8   5   3     1337.71      998.54    100.35 o 
   9   5   3    11447.54    11621.51    324.31 o 
  10   5   3       10.69      -38.03     51.80 o 
  11   5   3     1269.44     1221.64    121.46 o 
  12   5   3     1019.43     1088.18    124.11 o 
  13   5   3     1047.03     1132.89    129.91 o 
  14   5   3    11264.59    12054.80    452.26 o 
 -18   6   3      517.83      441.35    173.49 o 
 -17   6   3     1449.48     1400.68    190.71 o 
 -16   6   3     8240.09     8273.59    857.82 o 
 -15   6   3    10708.80    11068.85    418.48 o 
 -14   6   3     3552.29     3152.44    229.55 o 
 -13   6   3     3609.29     2928.88    240.96 o 
 -12   6   3     3342.43     3080.64    153.62 o 
 -11   6   3    11424.53    10966.57    303.75 o 
 -10   6   3     3365.36     4083.10    161.35 o 
  -9   6   3     2799.18     2545.82    126.60 o 
  -8   6   3      172.86      226.50     50.79 o 
  -7   6   3    14566.56    15335.68    599.99 o 
  -6   6   3      323.54      354.85    103.61 o 
  -5   6   3     2518.19     2137.58    103.89 o 
  -4   6   3    68201.95    70161.32   2602.38 o 
  -3   6   3    14642.38    15336.19    455.42 o 
  -2   6   3       34.92       75.43     22.90 o 
  -1   6   3      922.86     1164.31     95.42 o 
   0   6   3    11482.48    11170.39    299.82 o 
   1   6   3      881.43      703.86     41.68 o 
   2   6   3    24714.03    24523.52    551.26 o 
   3   6   3    40002.74    41131.31    625.92 o 
   4   6   3    51797.07    51840.82   1275.50 o 
   5   6   3    40738.68    36571.11    601.11 o 
   6   6   3        6.50       80.48     51.05 o 
   7   6   3       24.63       31.12     46.17 o 
   8   6   3     1368.19      992.42    104.99 o 
   9   6   3    12972.54    13254.53    337.51 o 
  10   6   3      540.53      576.86     94.33 o 
  11   6   3      296.00      188.21    104.44 o 
  12   6   3      162.94      241.76    110.00 o 
  13   6   3      806.51      510.84    250.60 o 
 -18   7   3      797.06      600.32    144.80 o 
 -17   7   3     2559.20     2483.53    247.04 o 
 -16   7   3     2972.78     3397.55    361.44 o 
 -15   7   3      190.20       80.44    144.58 o 
 -14   7   3    13545.33    12607.07    621.68 o 
 -13   7   3     2428.06     1706.00    250.60 o 
 -12   7   3      869.86     1233.87    111.43 o 
 -11   7   3        8.81       26.27     50.60 o 
 -10   7   3     3361.90     3214.70    159.03 o 
  -9   7   3    17233.33    16698.93    486.74 o 
  -8   7   3    40219.43    38700.67    729.95 o 
  -7   7   3    35312.00    35856.45    677.90 o 
  -6   7   3     8006.93     8680.00    330.12 o 
  -5   7   3    29921.75    30506.26    821.68 o 
  -4   7   3     2690.16     3126.09    265.06 o 
  -3   7   3       32.43       22.17     25.08 o 
  -2   7   3      215.78      131.31     25.17 o 
  -1   7   3     1041.12      848.76     92.01 o 
   0   7   3     8585.36     8753.33    501.20 o 
   1   7   3     3537.46     3635.63    170.28 o 
   2   7   3       20.13       52.82     24.21 o 
   3   7   3    42949.44    44439.89    846.69 o 
   4   7   3    53226.50    55422.03    981.66 o 
   5   7   3    11203.70    12375.48    290.73 o 
   6   7   3       89.21       62.15     44.74 o 
   7   7   3      143.25       61.72     53.53 o 
   8   7   3     6764.38     7253.79    242.46 o 
   9   7   3      434.09      575.34    183.13 o 
  10   7   3      378.67      363.19    115.76 o 
  11   7   3       80.48       76.61     96.03 o 
  12   7   3     5118.22     4887.84    292.91 o 
  13   7   3      574.16      279.51    216.86 o 
 -18   8   3      892.28      746.98    236.14 o 
 -17   8   3      225.39      101.20    149.40 o 
 -16   8   3       32.09      -86.75    125.30 o 
 -15   8   3     6915.20     6525.22    453.01 o 
 -14   8   3       41.26      192.77    125.30 o 
 -13   8   3    13592.95    14096.21    636.14 o 
 -12   8   3      721.48      651.85     93.78 o 
 -11   8   3      478.40      470.97     77.45 o 
 -10   8   3    12490.83    12758.37    337.51 o 
  -9   8   3    63475.01    60806.41   1089.89 o 
  -8   8   3    85855.74    84275.88   1438.04 o 
  -7   8   3        3.28      -29.64     33.57 o 
  -6   8   3    12350.94    12556.49    309.20 o 
  -5   8   3       10.42      -10.36     33.57 o 
  -4   8   3     3584.93     3438.02    190.38 o 
  -3   8   3     6617.93     6750.54    153.96 o 
  -2   8   3     2265.24     2114.94    136.31 o 
  -1   8   3    13477.85    13152.45    356.09 o 
   0   8   3    20682.71    20630.19    532.52 o 
   1   8   3     3111.77     3250.90    168.66 o 
   2   8   3    12135.27    10917.97    339.05 o 
   3   8   3     5136.03     4195.39    126.29 o 
   4   8   3     7424.20     7553.71    197.95 o 
   5   8   3      130.48      192.97     78.73 o 
   6   8   3     4663.31     5466.05    271.60 o 
   7   8   3     1363.79     1500.54    180.50 o 
   8   8   3     2255.80     2161.90    211.78 o 
   9   8   3     4469.48     4885.02    433.73 o 
  10   8   3      919.38      827.66    153.68 o 
  11   8   3     4416.15     4443.34    293.97 o 
  12   8   3     3241.68     3964.68    284.56 o 
 -18   9   3     1501.80     1209.62    284.33 o 
 -17   9   3      558.53      303.61    173.49 o 
 -16   9   3     3689.63     3387.91    385.54 o 
 -15   9   3     7816.08     8549.29    520.48 o 
 -14   9   3    12020.31    11257.69    578.31 o 
 -13   9   3       64.92      144.58    120.48 o 
 -12   9   3     2041.91     2210.24    274.70 o 
 -11   9   3        0.99       70.30     56.74 o 
 -10   9   3     8210.14     8070.40    261.32 o 
  -9   9   3    51505.32    52032.34    962.45 o 
  -8   9   3     4498.68     4828.61    187.33 o 
  -7   9   3      465.02      498.45     79.52 o 
  -6   9   3     6201.79     6280.12    204.46 o 
  -5   9   3      436.68      531.73     59.45 o 
  -4   9   3      214.14      328.93     46.12 o 
  -3   9   3     3870.41     3795.11    105.55 o 
  -2   9   3    26618.00    26759.78   1161.43 o 
  -1   9   3    97487.46    94736.30   1676.55 o 
   0   9   3     6458.33     5920.48    303.61 o 
   1   9   3     4160.73     4330.08    255.42 o 
   2   9   3       42.79       -3.42     52.74 o 
   3   9   3      141.68       50.60     61.34 o 
   4   9   3     3051.38     3546.09    217.77 o 
   5   9   3      827.95      726.59    125.95 o 
   6   9   3       50.00      116.42     87.42 o 
   7   9   3      216.31      -13.25     89.01 o 
   8   9   3     7974.13     8033.55    365.50 o 
   9   9   3        2.48      -45.23    101.20 o 
  10   9   3     1321.57     1312.43    188.98 o 
  11   9   3     4072.70     4586.03    306.02 o 
 -18  10   3      106.22      -53.01    134.94 o 
 -17  10   3        1.31      -96.38     96.38 o 
 -16  10   3     9233.99     9869.75    578.31 o 
 -15  10   3      254.96      332.53    163.85 o 
 -14  10   3       16.28        4.82    120.48 o 
 -13  10   3       58.26      231.32    130.12 o 
 -12  10   3     3238.45     3350.53    181.79 o 
 -11  10   3      354.84      220.08     70.59 o 
 -10  10   3     2691.16     2216.84    147.50 o 
  -9  10   3      485.67      515.84     84.99 o 
  -8  10   3    21052.85    20760.19    473.52 o 
  -7  10   3     5666.87     5780.77    206.53 o 
  -6  10   3      388.35      466.93     72.90 o 
  -5  10   3     4900.75     5538.12    158.92 o 
  -4  10   3     1586.76     1531.22     80.52 o 
  -3  10   3    13049.32    12809.91    761.44 o 
  -2  10   3    99382.36    94972.20   1696.94 o 
  -1  10   3    43398.15    42591.35    879.19 o 
   0  10   3      782.18      666.96    106.02 o 
   1  10   3      504.93      381.18     86.85 o 
   2  10   3     3582.22     3558.16    414.45 o 
   3  10   3     1197.15     1253.26    150.93 o 
   4  10   3       84.28       90.88     72.29 o 
   5  10   3      649.81      331.41    110.71 o 
   6  10   3    17171.06    18231.13   1002.40 o 
   7  10   3       28.56      168.67    106.98 o 
   8  10   3        0.22       16.25     98.42 o 
   9  10   3       58.59      -17.67    146.99 o 
  10  10   3       80.06      -97.79     97.79 o 
 -18  11   3     5088.92     4472.23    472.28 o 
 -17  11   3       51.05       96.38    149.40 o 
 -16  11   3     1420.21     1349.38    269.88 o 
 -15  11   3      975.31     1122.88    231.32 o 
 -14  11   3    17732.21    17932.30    751.80 o 
 -13  11   3      490.27      481.92    149.40 o 
 -12  11   3      321.38      275.78     82.19 o 
 -11  11   3     1210.67     1170.60    124.35 o 
 -10  11   3     2020.28     2332.30    156.64 o 
  -9  11   3    10681.58    10986.34    325.31 o 
  -8  11   3     1350.13     1364.10    118.69 o 
  -7  11   3       13.84      -14.64     45.91 o 
  -6  11   3        7.44       -2.08     37.39 o 
  -5  11   3       75.81       49.65     37.90 o 
  -4  11   3      496.12      334.90     83.44 o 
  -3  11   3    25825.30    26319.67    983.12 o 
  -2  11   3    56347.57    54450.48   1366.25 o 
  -1  11   3      223.40      161.22     74.74 o 
   0  11   3     2143.69     2098.74    175.27 o 
   1  11   3     1801.77     1666.76    163.14 o 
   2  11   3        0.21       -0.83     59.56 o 
   3  11   3      323.07      359.89    100.14 o 
   4  11   3     3161.07     2879.54    255.42 o 
   5  11   3    18994.48    17797.77    553.11 o 
   6  11   3    23295.13    22119.33    653.88 o 
   7  11   3     3326.62     3734.89    440.96 o 
   8  11   3      271.69      143.73    121.19 o 
   9  11   3     1277.15     1398.43    208.33 o 
 -17  12   3      211.27      269.88    178.31 o 
 -16  12   3       57.02     -115.66    115.66 o 
 -15  12   3    12898.23    10799.86    578.31 o 
 -14  12   3     5841.79     5546.92    385.54 o 
 -13  12   3       73.64      -42.91    190.36 o 
 -12  12   3      779.60      962.64    125.95 o 
 -11  12   3      101.64      139.76     74.97 o 
 -10  12   3       77.03       16.87     96.38 o 
  -9  12   3     6788.30     6384.99    242.78 o 
  -8  12   3      135.68      174.82    103.61 o 
  -7  12   3     6819.79     6981.98    208.06 o 
  -6  12   3     9997.82    10160.81    328.72 o 
  -5  12   3     1392.09     1436.25    146.53 o 
  -4  12   3      351.00      500.94    100.14 o 
  -3  12   3    16172.71    15404.57    451.51 o 
  -2  12   3     3986.59     4258.84    308.43 o 
  -1  12   3     2282.05     2146.84    182.10 o 
   0  12   3      334.49      142.48    108.43 o 
   1  12   3        2.36       30.69     64.48 o 
   2  12   3       80.81      -24.10     86.75 o 
   3  12   3     2720.98     2256.68    205.98 o 
   4  12   3     2914.99     2755.34    274.70 o 
   5  12   3    33169.19    32956.65    846.86 o 
   6  12   3     7194.76     7220.79    377.12 o 
   7  12   3     2388.54     2518.05    266.02 o 
   8  12   3      522.15      460.71    143.74 o 
 -17  13   3      983.75     1219.26    265.06 o 
 -16  13   3        1.40       72.29    139.76 o 
 -15  13   3     3296.11     3286.71    351.80 o 
 -14  13   3      793.47     1055.41    216.86 o 
 -13  13   3     1223.50     1090.14    140.65 o 
 -12  13   3      886.50     1033.40    132.77 o 
 -11  13   3     6471.08     5985.81    250.45 o 
 -10  13   3      107.41      137.47     67.90 o 
  -9  13   3      577.42      512.86     89.26 o 
  -8  13   3    24489.59    24583.71    624.14 o 
  -7  13   3    25479.96    25030.33    631.57 o 
  -6  13   3    15314.03    15479.87    465.05 o 
  -5  13   3     1007.69     1006.62    132.38 o 
  -4  13   3      338.28      256.40     83.02 o 
  -3  13   3      122.74       46.42     64.48 o 
  -2  13   3    10101.75     9804.72    361.22 o 
  -1  13   3       10.02      -58.09     62.65 o 
   0  13   3     4916.64     4681.40    255.51 o 
   1  13   3      716.11      712.79    129.36 o 
   2  13   3      314.22      254.68     99.45 o 
   3  13   3      546.10      491.56    122.68 o 
   4  13   3    15374.53    15554.01    973.48 o 
   5  13   3     3399.66     3471.40    284.73 o 
   6  13   3      429.64      492.69    152.79 o 
   7  13   3      332.08      242.89    136.33 o 
 -16  14   3      243.53      342.16    173.49 o 
 -15  14   3     2066.85     2674.67    327.71 o 
 -14  14   3     4682.88     4645.72    380.72 o 
 -13  14   3      680.70      805.65    131.16 o 
 -12  14   3     5584.21     6114.98    265.74 o 
 -11  14   3     1869.38     2308.63    177.10 o 
 -10  14   3     1125.13     1174.56    150.93 o 
  -9  14   3     5336.92     5484.27    371.08 o 
  -8  14   3    45069.66    45702.09    994.77 o 
  -7  14   3    13434.22    13171.61   1069.87 o 
  -6  14   3      341.72      707.94    178.31 o 
  -5  14   3      223.74      163.85     84.99 o 
  -4  14   3      266.21      206.36     84.38 o 
  -3  14   3     1063.81     1002.10    149.40 o 
  -2  14   3      805.99      945.45    146.53 o 
  -1  14   3     5495.64     5380.09    284.41 o 
   0  14   3    16064.17    15373.16    502.63 o 
   1  14   3     9366.76     9386.58    388.43 o 
   2  14   3        1.28     -113.25    113.25 o 
   3  14   3     1785.67     1814.13    211.19 o 
   4  14   3      967.34      915.41    185.54 o 
   5  14   3     1446.57     1392.53    253.01 o 
   6  14   3       27.74      181.88    121.87 o 
 -15  15   3     4197.45     3946.94    366.26 o 
 -14  15   3     2406.68     1980.70    274.70 o 
 -13  15   3      490.45      501.20    159.03 o 
 -12  15   3      803.44      771.07    178.31 o 
 -11  15   3        7.72       52.31     81.57 o 
 -10  15   3     1463.48     1794.94    190.01 o 
  -9  15   3    12382.90    12747.48    442.65 o 
  -8  15   3     6780.96     6514.58    306.64 o 
  -7  15   3       25.11       42.25     79.59 o 
  -6  15   3     1519.27     1361.76    291.56 o 
  -5  15   3     9199.90     9094.51    551.80 o 
  -4  15   3     1086.09      995.02    146.06 o 
  -3  15   3     1193.77     1064.84    277.10 o 
  -2  15   3      336.96      185.84    120.48 o 
  -1  15   3    28632.78    27134.78    729.25 o 
   0  15   3    24072.92    23472.60    672.96 o 
   1  15   3     9696.89    10595.38    430.98 o 
   2  15   3       51.91      122.11     98.42 o 
   3  15   3      408.76      330.30    132.77 o 
   4  15   3     6728.04     7102.36    380.72 o 
 -13  16   3        2.44      -36.50     80.03 o 
 -12  16   3     5427.99     5782.05    299.65 o 
 -11  16   3     3339.73     3536.59    255.51 o 
 -10  16   3      320.68      436.40    175.90 o 
  -9  16   3      335.87      355.84    115.71 o 
  -8  16   3      171.03      184.46    103.61 o 
  -7  16   3     9235.88     9138.64    379.86 o 
  -6  16   3       58.43      120.48     95.42 o 
  -5  16   3     1776.81     2174.51    216.21 o 
  -4  16   3      353.05      168.36    166.26 o 
  -3  16   3     7687.02     6960.03    346.98 o 
  -2  16   3     7836.95     8196.86    373.04 o 
  -1  16   3    21414.83    19660.14    961.43 o 
   0  16   3    16428.15    15681.34    545.20 o 
   1  16   3        4.98      135.68    110.40 o 
   2  16   3     1292.08     1027.63    184.02 o 
 -13  17   3     5022.99     4418.54    292.53 o 
 -12  17   3      318.35      411.35    123.51 o 
 -11  17   3     2678.05     2285.95    318.07 o 
 -10  17   3      350.78      282.68    114.12 o 
  -9  17   3      528.89      374.11    161.44 o 
  -8  17   3     1769.03     1741.46    363.85 o 
  -7  17   3     3595.34     3350.06    263.95 o 
  -6  17   3        4.28     -110.84    125.30 o 
  -5  17   3     3507.55     3406.74    265.74 o 
  -4  17   3      129.52      164.54    106.98 o 
  -3  17   3      150.20      308.50    116.64 o 
  -2  17   3     3135.06     3016.65    472.28 o 
  -1  17   3     7371.42     7882.35    384.89 o 
   0  17   3      311.14      287.50    175.90 o 
 -11  18   3      294.65      286.74    126.08 o 
 -10  18   3      763.01      703.61    155.02 o 
  -9  18   3     1120.43      890.01    163.46 o 
  -8  18   3      610.25      520.48    139.72 o 
  -7  18   3      164.75      100.97    107.30 o 
  -6  18   3    11206.92    11368.55    460.04 o 
  -5  18   3     5001.92     4661.55    440.96 o 
  -4  18   3       49.82      -18.93     94.69 o 
  -3  18   3      636.07      350.93    131.16 o 
   1 -18   4        0.69      -24.41    228.91 o 
   2 -18   4      297.79      332.34    132.38 o 
   3 -18   4      114.04       96.38    149.40 o 
   4 -18   4     3357.66     2974.11    256.57 o 
   5 -18   4    11062.39    10819.11    508.43 o 
   6 -18   4        3.12      -19.65     87.82 o 
   7 -18   4     2547.46     2312.02    225.58 o 
   8 -18   4     2219.57     2433.97    301.20 o 
   9 -18   4     2442.65     2600.03    233.28 o 
  10 -18   4      970.08     1008.13    453.01 o 
  11 -18   4     3325.78     3637.20    368.67 o 
  -2 -17   4        2.48     -106.33    106.33 o 
  -1 -17   4     2083.79     2076.79    245.28 o 
   0 -17   4      188.76      157.43    202.41 o 
   1 -17   4     1477.82      960.25    310.84 o 
   2 -17   4      163.74      154.66    130.12 o 
   3 -17   4      923.70      809.69    149.94 o 
   4 -17   4     4196.82     4532.17    288.69 o 
   5 -17   4     5090.82     5123.48    318.07 o 
   6 -17   4       73.90       14.74    173.49 o 
   7 -17   4     2184.78     1898.21    198.28 o 
   8 -17   4      699.09      784.75    140.65 o 
   9 -17   4      675.07      396.47    112.30 o 
  10 -17   4     3172.36     3369.44    246.58 o 
  11 -17   4      553.18      636.47    137.35 o 
  12 -17   4     3331.91     2534.91    337.35 o 
  13 -17   4      616.04      510.84    197.59 o 
  -3 -16   4       36.45      -65.06    175.90 o 
  -2 -16   4       25.41       68.22    108.41 o 
  -1 -16   4     1042.07     1149.55    183.92 o 
   0 -16   4    23809.67    24333.37    693.31 o 
   1 -16   4     1208.56     1134.19    172.06 o 
   2 -16   4      102.72       40.73     86.85 o 
   3 -16   4      535.21      682.12    168.67 o 
   4 -16   4      103.25       99.66     90.26 o 
   5 -16   4      617.40      638.82    131.16 o 
   6 -16   4     5186.40     5231.32    273.54 o 
   7 -16   4     2083.98     1892.46    188.00 o 
   8 -16   4     2211.72     1671.94    178.21 o 
   9 -16   4     7066.04     6867.06    759.03 o 
  10 -16   4     1496.67     1420.80    169.47 o 
  11 -16   4     1766.30     1634.77    177.16 o 
  12 -16   4     3247.74     3553.10    298.79 o 
  13 -16   4      552.34      491.56    183.13 o 
  14 -16   4      559.89      592.76    212.05 o 
  -5 -15   4      321.86      267.49    139.81 o 
  -4 -15   4     1539.17     1412.03    210.63 o 
  -3 -15   4     1564.51     1468.90    204.46 o 
  -2 -15   4     2078.34     1762.15    245.78 o 
  -1 -15   4    37350.79    39254.34    948.01 o 
   0 -15   4    14772.53    14510.38    494.12 o 
   1 -15   4      356.26      199.22    100.14 o 
   2 -15   4     3199.66     2825.86    225.67 o 
   3 -15   4     2680.02     2796.50    219.30 o 
   4 -15   4      998.19      952.72    141.14 o 
   5 -15   4     1553.79     1471.15    168.04 o 
   6 -15   4     4579.19     4798.97    633.73 o 
   7 -15   4     2719.94     2474.81    532.52 o 
   8 -15   4     2833.22     2773.03    207.07 o 
   9 -15   4     2822.46     2798.20    210.52 o 
  10 -15   4     3105.72     3191.83    217.41 o 
  11 -15   4      195.11      188.91    159.03 o 
  12 -15   4     3084.77     3175.22    255.42 o 
  13 -15   4     1984.97     2390.33    337.35 o 
  14 -15   4      884.97      838.54    226.50 o 
  15 -15   4       65.83      -53.01    130.12 o 
  -7 -14   4        5.24       46.26    112.28 o 
  -6 -14   4      422.27      530.11    156.62 o 
  -5 -14   4      306.17      322.89    133.14 o 
  -4 -14   4      797.13      760.57    204.82 o 
  -3 -14   4     1084.29      955.27    166.60 o 
  -2 -14   4    15599.28    15265.45    689.15 o 
  -1 -14   4    20855.78    20073.18    591.17 o 
   0 -14   4      173.62      296.46     98.65 o 
   1 -14   4       25.59       83.32     76.62 o 
   2 -14   4      463.25      434.44    125.30 o 
   3 -14   4        5.18      -42.99     63.68 o 
   4 -14   4     1407.56     1324.36    153.23 o 
   5 -14   4     9500.33     9499.02    346.33 o 
   6 -14   4    11120.21    11498.22    381.99 o 
   7 -14   4     6575.09     6843.79    221.58 o 
   8 -14   4       30.47        8.03     52.87 o 
   9 -14   4     2510.48     2538.01    153.99 o 
  10 -14   4     4002.95     4093.87    227.10 o 
  11 -14   4     7188.44     7172.81    371.08 o 
  12 -14   4       69.40       71.00     76.62 o 
  13 -14   4    18955.10    18281.92    533.79 o 
  14 -14   4     3065.44     3040.93    346.98 o 
  15 -14   4     5660.13     5734.87    438.55 o 
  16 -14   4     3149.40     2708.40    346.98 o 
  -8 -13   4      386.82      295.24    130.16 o 
  -7 -13   4      261.49      177.79    142.17 o 
  -6 -13   4     4090.85     3930.01    667.46 o 
  -5 -13   4     5366.22     5701.48    329.42 o 
  -4 -13   4     1238.68     1258.00    179.42 o 
  -3 -13   4      186.04      130.29     96.00 o 
  -2 -13   4     9519.71    10242.50    394.54 o 
  -1 -13   4      293.01      214.92     97.07 o 
   0 -13   4      538.29      513.87    111.84 o 
   1 -13   4     1786.41     1855.04    301.20 o 
   2 -13   4      475.11      436.47     98.12 o 
   3 -13   4      585.29      540.17    105.47 o 
   4 -13   4     2017.67     2173.42    127.02 o 
   5 -13   4     2583.21     2790.02    140.08 o 
   6 -13   4    34839.47    34084.57    619.48 o 
   7 -13   4     7069.32     7243.30    232.86 o 
   8 -13   4      591.29      536.42     78.68 o 
   9 -13   4     2671.23     2850.06    158.58 o 
  10 -13   4     3970.45     3993.74    211.98 o 
  11 -13   4     3420.89     3711.48    296.38 o 
  12 -13   4    12552.28    12182.98    607.22 o 
  13 -13   4     4847.12     5464.99    404.81 o 
  14 -13   4      194.95      293.97    149.40 o 
  15 -13   4      336.02      438.55    178.31 o 
  16 -13   4     3908.30     4828.85    419.27 o 
  -9 -12   4      862.45      723.04    153.87 o 
  -8 -12   4      179.70      424.33    133.71 o 
  -7 -12   4    10491.56    10143.13    417.59 o 
  -6 -12   4    16546.34    16957.48    573.49 o 
  -5 -12   4     6879.90     7185.35    345.05 o 
  -4 -12   4     3553.82     4544.79    283.53 o 
  -3 -12   4       80.07       85.85    149.40 o 
  -2 -12   4        7.13       63.38     77.49 o 
  -1 -12   4        0.48      -67.47     67.47 o 
   0 -12   4     3767.39     3272.67    209.55 o 
   1 -12   4     2420.32     2564.36    293.97 o 
   2 -12   4     2140.78     1936.13    114.53 o 
   3 -12   4      678.87      913.29     95.97 o 
   4 -12   4     1174.15     1096.15     92.90 o 
   5 -12   4    22032.17    21868.22    420.70 o 
   6 -12   4     8921.91     8749.81    492.29 o 
   7 -12   4      857.43      745.18     86.95 o 
   8 -12   4     2092.57     2059.57    127.93 o 
   9 -12   4      578.63      508.61    117.61 o 
  10 -12   4     2290.85     2569.20    186.16 o 
  11 -12   4     2108.28     1595.16    231.32 o 
  12 -12   4     4832.68     4838.49    366.26 o 
  13 -12   4     1734.59     1715.64    255.42 o 
  14 -12   4     1529.56     1489.14    245.78 o 
  15 -12   4     1481.45     1281.91    231.32 o 
  16 -12   4     4407.51     4443.32    385.54 o 
 -10 -11   4      170.70      154.21    187.95 o 
  -9 -11   4      293.72      359.94    121.87 o 
  -8 -11   4     6105.43     6877.02    602.40 o 
  -7 -11   4    31267.77    30833.78    782.21 o 
  -6 -11   4    28989.01    28598.54    741.34 o 
  -5 -11   4      425.88      399.99    108.63 o 
  -4 -11   4     2114.75     1897.60    233.73 o 
  -3 -11   4       88.94       -2.07     69.40 o 
  -2 -11   4      529.78      452.95    106.98 o 
  -1 -11   4      149.88       75.64     64.40 o 
   0 -11   4     1382.67     1236.65     93.28 o 
   1 -11   4    10666.49    11260.92    261.00 o 
   2 -11   4    22398.96    22361.41    414.22 o 
   3 -11   4     6606.75     6755.10    192.43 o 
   4 -11   4     1593.54     1289.09     94.49 o 
   5 -11   4        1.13       26.94     37.22 o 
   6 -11   4     1449.55     1278.20     97.55 o 
   7 -11   4      563.91      530.04     73.52 o 
   8 -11   4     3794.75     3766.70    267.39 o 
   9 -11   4      724.46      708.99     82.34 o 
  10 -11   4      723.71      829.16    115.86 o 
  11 -11   4     8196.65     9127.60    481.92 o 
  12 -11   4     1229.58     1330.10    221.68 o 
  13 -11   4     2838.36     2934.90    303.61 o 
  14 -11   4     1621.76     1595.16    245.78 o 
  15 -11   4     1141.74     1026.49    207.23 o 
 -11 -10   4        2.15       33.73    183.13 o 
 -10 -10   4     2056.36     1392.75    313.25 o 
  -9 -10   4      389.78      428.31    243.37 o 
  -8 -10   4    12930.28    12750.74    439.55 o 
  -7 -10   4    22258.68    23638.50   1236.13 o 
  -6 -10   4     6726.37     6600.23    302.22 o 
  -5 -10   4     5810.28     5992.07    303.71 o 
  -4 -10   4     6999.24     6794.43    272.77 o 
  -3 -10   4     1567.37     1389.06    128.09 o 
  -2 -10   4       59.35       56.89     49.06 o 
  -1 -10   4     2086.42     2039.71    156.47 o 
   0 -10   4    46493.20    47762.17   1479.82 o 
   1 -10   4    61633.91    59472.56    884.26 o 
   2 -10   4      719.18      784.84     75.41 o 
   3 -10   4     5859.99     5537.60    167.04 o 
   4 -10   4      151.46      116.09     41.29 o 
   5 -10   4     9275.24     9656.11    232.83 o 
   6 -10   4       95.11      104.66     42.41 o 
   7 -10   4     5063.48     5524.51    237.01 o 
   8 -10   4     3755.11     4033.24    152.58 o 
   9 -10   4     4732.81     4731.32    218.01 o 
  10 -10   4     7008.12     6944.31    275.96 o 
  11 -10   4       10.29      110.84     96.38 o 
  12 -10   4       30.39      -72.29     72.29 o 
  13 -10   4       45.03       91.57    110.84 o 
  14 -10   4      488.32      337.35    139.76 o 
  15 -10   4     3690.38     3918.02    346.98 o 
 -12  -9   4      570.56      303.61    202.41 o 
 -11  -9   4    10090.50    11792.62    703.61 o 
 -10  -9   4      813.02      896.37    240.96 o 
  -9  -9   4        1.08       28.38     85.38 o 
  -8  -9   4      920.80     1028.74    126.61 o 
  -7  -9   4     6072.23     5936.76    208.57 o 
  -6  -9   4       12.63        2.37     50.06 o 
  -5  -9   4     8132.88     8556.38    238.81 o 
  -4  -9   4     5109.35     4900.82    169.79 o 
  -3  -9   4     4253.45     3906.96    255.24 o 
  -2  -9   4      267.26      326.59     55.43 o 
  -1  -9   4    12886.85    12298.88    373.65 o 
   0  -9   4    86408.50    85569.91   1203.82 o 
   1  -9   4    41973.07    42739.69    660.67 o 
   2  -9   4     1774.31     2122.58    113.09 o 
   3  -9   4     4927.81     5120.45    153.35 o 
   4  -9   4    11312.85    11259.46    247.54 o 
   5  -9   4     1998.98     1958.19    101.45 o 
   6  -9   4        5.36      -24.52     30.99 o 
   7  -9   4     4339.80     4310.04    146.76 o 
   8  -9   4    21964.62    20559.29    499.15 o 
   9  -9   4     4254.03     4351.49    209.55 o 
  10  -9   4     4833.77     4745.87    223.18 o 
  11  -9   4     1502.75     1759.01    226.50 o 
  12  -9   4    12649.60    12949.23    563.85 o 
  13  -9   4     2480.09     2718.04    274.70 o 
  14  -9   4      143.69      371.08    139.76 o 
  15  -9   4    10519.10    10452.88    534.93 o 
 -13  -8   4     2516.16     2212.02    366.26 o 
 -12  -8   4    18183.31    17739.54    886.74 o 
 -11  -8   4     1251.64     1674.22    443.37 o 
 -10  -8   4     4108.61     4097.69    380.72 o 
  -9  -8   4      755.86      807.57    106.12 o 
  -8  -8   4     1832.29     1736.51    127.68 o 
  -7  -8   4       12.78        6.41     50.89 o 
  -6  -8   4        9.59       34.37     66.03 o 
  -5  -8   4     2258.29     2109.10    121.28 o 
  -4  -8   4    17132.91    15791.50    331.84 o 
  -3  -8   4     2996.73     3558.66    135.47 o 
  -2  -8   4     1482.57     1285.64     86.24 o 
  -1  -8   4    19735.60    20336.29    407.98 o 
   0  -8   4    62894.19    60717.26    877.01 o 
   1  -8   4     1413.25     1172.97     76.60 o 
   2  -8   4      712.22      766.84    102.37 o 
   3  -8   4     6161.84     5998.78    268.34 o 
   4  -8   4     2812.73     2504.39    114.35 o 
   5  -8   4     4145.73     4382.52    137.90 o 
   6  -8   4      696.06      858.18     72.01 o 
   7  -8   4    20563.33    20333.94    626.50 o 
   8  -8   4    63815.39    66142.45   1214.67 o 
   9  -8   4      457.35      574.03    180.72 o 
  10  -8   4     2069.00     2106.02    164.62 o 
  11  -8   4    28552.02    28240.60    910.83 o 
  12  -8   4    13908.43    13252.84    559.03 o 
  13  -8   4     1025.41      901.19    183.13 o 
  14  -8   4    19417.73    20587.69    775.89 o 
  15  -8   4     1061.14     1103.60    221.68 o 
 -13  -7   4     8247.72     8581.84    389.61 o 
 -12  -7   4     9390.46     9756.87    395.17 o 
 -11  -7   4     3286.55     3433.09    243.12 o 
 -10  -7   4      596.17      741.36    109.23 o 
  -9  -7   4       12.24      -25.25     50.89 o 
  -8  -7   4     6182.95     6196.11    205.59 o 
  -7  -7   4     2410.23     2522.55    133.78 o 
  -6  -7   4       57.07       59.83     44.63 o 
  -5  -7   4    58987.94    57921.73    987.20 o 
  -4  -7   4    51685.41    52604.66    804.97 o 
  -3  -7   4      986.18      623.94     65.35 o 
  -2  -7   4        2.06       13.00     29.32 o 
  -1  -7   4     4401.53     4642.27    138.85 o 
   0  -7   4    10023.54    10851.61    225.14 o 
   1  -7   4       57.91       40.40     30.99 o 
   2  -7   4     1442.88     1107.35     71.31 o 
   3  -7   4     1214.34     1858.51     85.75 o 
   4  -7   4     4263.74     4731.80    135.43 o 
   5  -7   4        3.02       49.81     48.09 o 
   6  -7   4     1131.42      920.05    192.77 o 
   7  -7   4   104428.76   103644.95   2421.66 o 
   8  -7   4    13467.42    12802.36    359.40 o 
   9  -7   4     1374.31     1275.14    163.85 o 
  10  -7   4     3232.26     3002.24    183.64 o 
  11  -7   4     9993.19    10163.73    462.64 o 
  12  -7   4      192.87      173.49    110.84 o 
  13  -7   4     9701.92     9985.42    491.56 o 
  14  -7   4     2993.68     3040.93    293.97 o 
  15  -7   4     4925.83     5133.78    257.13 o 
 -14  -6   4       16.73      -10.55     98.12 o 
 -13  -6   4     7098.46     7794.14    375.90 o 
 -12  -6   4     1750.10     1810.51    196.72 o 
 -11  -6   4      697.64      680.97    183.13 o 
 -10  -6   4      683.29      521.59     83.05 o 
  -9  -6   4    13678.21    13527.90    321.80 o 
  -8  -6   4      385.80      439.72    104.78 o 
  -7  -6   4     2702.39     2804.77    129.45 o 
  -6  -6   4    45557.31    44076.57    699.78 o 
  -5  -6   4   103531.63   101434.65   1414.43 o 
  -4  -6   4     8649.36     8420.46    246.19 o 
  -3  -6   4     1818.87     1574.37     99.60 o 
  -2  -6   4     2821.57     3151.42    194.16 o 
  -1  -6   4     3806.07     3935.40    122.09 o 
   0  -6   4       53.02       16.38     27.55 o 
   1  -6   4     6055.16     5659.01    142.83 o 
   2  -6   4    15610.48    16282.00    285.88 o 
   3  -6   4      403.08      360.07     43.82 o 
   4  -6   4     6004.08     5904.88    146.61 o 
   5  -6   4     1116.02     1215.50    108.43 o 
   6  -6   4    10846.11    13070.93    337.31 o 
   7  -6   4    12835.29    13580.47    356.09 o 
   8  -6   4      607.53      661.04    142.17 o 
   9  -6   4     8122.74     7727.53    404.81 o 
  10  -6   4       97.42       28.60     52.74 o 
  11  -6   4     2401.21     2787.08    281.92 o 
  12  -6   4     3552.16     3695.75    191.43 o 
  13  -6   4    10522.04    10596.09    345.57 o 
  14  -6   4    11753.42    11941.43    590.35 o 
  15  -6   4     3113.49     3251.36    212.96 o 
 -15  -5   4     5122.08     5723.22    351.80 o 
 -14  -5   4      394.06      368.93    123.89 o 
 -13  -5   4       20.36      -45.78     78.38 o 
 -12  -5   4     1156.73     1205.29    183.13 o 
 -11  -5   4     1269.49     1359.98    257.83 o 
 -10  -5   4     8575.74     8742.42    315.70 o 
  -9  -5   4     1936.20     1940.27    120.19 o 
  -8  -5   4     5620.42     5619.57    180.46 o 
  -7  -5   4     6969.90     6658.96    190.46 o 
  -6  -5   4   103038.26   102564.84   2001.99 o 
  -5  -5   4    12985.35    12329.04    260.24 o 
  -4  -5   4     1681.91     1692.00     89.81 o 
  -3  -5   4       67.66       42.95     31.87 o 
  -2  -5   4    15792.20    16211.05    302.34 o 
  -1  -5   4     2804.80     2658.64     95.73 o 
   0  -5   4      571.93      544.61     48.77 o 
   1  -5   4    28713.70    28479.64    431.89 o 
   2  -5   4   125252.78   125961.80   2015.29 o 
   3  -5   4    28043.35    28885.08    596.04 o 
   4  -5   4     7377.23     7112.26    176.99 o 
   5  -5   4     2079.54     1945.11    171.08 o 
   6  -5   4     5155.37     4101.95    166.87 o 
   7  -5   4     8810.42     7905.62    474.69 o 
   8  -5   4    16951.20    17470.12    331.95 o 
   9  -5   4     7139.30     6971.73    191.75 o 
  10  -5   4     2974.26     2636.92    144.45 o 
  11  -5   4     1439.63     1537.89    166.26 o 
  12  -5   4    11802.38    11877.40    371.08 o 
  13  -5   4     2467.12     2259.17    233.73 o 
  14  -5   4     4656.54     5217.26    250.31 o 
  15  -5   4      383.53      378.27    103.89 o 
  16  -5   4      680.87      843.36    202.41 o 
 -15  -4   4     1459.90     1549.99    303.61 o 
 -14  -4   4      854.28     1031.40    165.25 o 
 -13  -4   4     2735.75     2594.20    227.74 o 
 -12  -4   4      886.40      836.00    149.40 o 
 -11  -4   4     4339.67     4198.67    551.80 o 
 -10  -4   4        5.61        9.23     50.77 o 
  -9  -4   4    10383.07     9947.21    247.67 o 
  -8  -4   4     1594.04     1740.65    118.35 o 
  -7  -4   4    18743.20    18887.44    358.41 o 
  -6  -4   4    19799.08    20253.37    368.51 o 
  -5  -4   4      310.87      303.19     47.59 o 
  -4  -4   4     2147.14     2468.58    126.95 o 
  -3  -4   4     4452.34     4027.82    118.97 o 
  -2  -4   4     9980.63    10253.34    245.81 o 
  -1  -4   4     1870.35     1907.79    144.41 o 
   0  -4   4     5696.35     5800.45    133.38 o 
   1  -4   4   223722.17   233439.92   3011.23 o 
   2  -4   4   190771.34   204396.75   2643.06 o 
   3  -4   4    52892.32    53338.68   1151.71 o 
   4  -4   4    19189.99    17347.87    691.56 o 
   5  -4   4      342.46      440.37     66.38 o 
   6  -4   4    53185.01    53073.09    765.89 o 
   7  -4   4       61.23      169.11     38.55 o 
   8  -4   4     4653.75     4422.42    143.87 o 
   9  -4   4     6518.04     6243.20    185.52 o 
  10  -4   4     2830.43     2879.80    157.12 o 
  11  -4   4     1402.02     1402.90    233.73 o 
  12  -4   4     5387.53     5306.00    233.26 o 
  13  -4   4      223.23      235.37     84.99 o 
  14  -4   4     3666.79     3856.01    219.78 o 
  15  -4   4     2867.51     3180.68    308.43 o 
  16  -4   4     2169.49     2163.83    279.51 o 
 -16  -3   4     3011.72     3340.23    282.29 o 
 -15  -3   4     5178.95     5398.52    325.81 o 
 -14  -3   4      137.32       84.15     88.40 o 
 -13  -3   4     1558.61     1379.73    172.19 o 
 -12  -3   4    12037.86    11964.58    418.48 o 
 -11  -3   4    14207.65    14484.20    450.74 o 
 -10  -3   4    12964.01    13097.93    339.80 o 
  -9  -3   4      550.96      455.12     61.35 o 
  -8  -3   4     2261.21     2272.36    127.76 o 
  -7  -3   4     6482.64     6337.14    169.20 o 
  -6  -3   4     3592.15     3632.17    118.82 o 
  -5  -3   4      282.58      448.52     50.03 o 
  -4  -3   4        3.19       38.00     27.55 o 
  -3  -3   4       51.49      150.69     31.87 o 
  -2  -3   4    41123.11    42057.23    600.38 o 
  -1  -3   4     3754.51     3723.02    160.69 o 
   0  -3   4    47649.02    47870.88    663.86 o 
   1  -3   4    78949.63    79906.33   1062.69 o 
   2  -3   4     9964.53     8838.87    175.03 o 
   3  -3   4     1597.78     1682.93    238.55 o 
   4  -3   4      118.38       53.89     69.88 o 
   5  -3   4       76.41      124.60     30.35 o 
   6  -3   4    21507.99    22307.69    374.39 o 
   7  -3   4     2611.11     2119.89    107.78 o 
   8  -3   4     7386.72     7687.27    200.37 o 
   9  -3   4    41692.93    41416.56    668.34 o 
  10  -3   4    18170.92    17195.89    498.79 o 
  11  -3   4     2496.41     2640.38    168.45 o 
  12  -3   4      538.14      558.97     98.82 o 
  13  -3   4    15772.37    15884.37    449.78 o 
  14  -3   4     1263.53     1520.11    183.13 o 
  15  -3   4    11081.90    10573.36    539.75 o 
  16  -3   4     3462.69     4009.59    356.62 o 
 -16  -2   4     4147.89     4702.46    469.87 o 
 -15  -2   4     8572.09     8847.01    391.17 o 
 -14  -2   4      578.92      511.04    125.95 o 
 -13  -2   4      624.91      702.58    132.77 o 
 -12  -2   4    18906.82    17458.73    566.26 o 
 -11  -2   4    22337.79    21147.61    667.46 o 
 -10  -2   4     6140.83     6148.72    172.90 o 
  -9  -2   4    13948.55    13160.13    272.73 o 
  -8  -2   4     1371.97     1490.86    109.78 o 
  -7  -2   4     5735.77     6001.93    152.78 o 
  -6  -2   4     5727.05     6399.30    413.61 o 
  -5  -2   4       43.36      100.18     28.97 o 
  -4  -2   4    13129.85    13259.43    240.39 o 
  -3  -2   4    52211.43    55599.41    767.73 o 
  -2  -2   4     1250.90     1063.39     65.14 o 
  -1  -2   4     8916.58     9701.69    203.18 o 
   0  -2   4      659.11      746.04     42.25 o 
   1  -2   4    13290.95    13442.84    215.34 o 
   2  -2   4    15721.10    17715.79    357.61 o 
   3  -2   4    11298.48    11653.36    197.54 o 
   4  -2   4    12407.90    13470.20    297.72 o 
   5  -2   4    11355.77    10422.62    218.41 o 
   6  -2   4    10298.50    10101.50    216.31 o 
   7  -2   4     2002.81     1728.30    144.97 o 
   8  -2   4    41814.77    42063.04    679.49 o 
   9  -2   4    41454.06    37923.75    759.71 o 
  10  -2   4     1559.87     1887.38    185.54 o 
  11  -2   4      106.30      170.44     74.70 o 
  12  -2   4     2687.79     2489.89    172.06 o 
  13  -2   4     8457.24     8475.55    573.49 o 
  14  -2   4     3391.74     3294.05    209.05 o 
  15  -2   4     2032.34     2708.40    293.97 o 
  16  -2   4      474.21      346.98    159.03 o 
  17  -2   4      166.55      327.84    122.54 o 
 -17  -1   4       56.17       86.82    192.77 o 
 -16  -1   4     5414.57     6256.31    345.77 o 
 -15  -1   4      326.38      661.02    134.31 o 
 -14  -1   4     2700.47     2404.99    218.01 o 
 -13  -1   4     1262.01     1526.07    172.06 o 
 -12  -1   4     4742.08     5039.18    260.27 o 
 -11  -1   4    10265.93     9235.45    334.61 o 
 -10  -1   4    10746.40    10876.82    233.40 o 
  -9  -1   4      607.67      604.14     64.02 o 
  -8  -1   4    11093.46    11688.81    276.64 o 
  -7  -1   4        1.92       26.89     24.35 o 
  -6  -1   4     1625.28     1460.80     70.56 o 
  -5  -1   4    46962.97    47584.46    677.39 o 
  -4  -1   4   128052.51   130947.09   1716.56 o 
  -3  -1   4   130825.78   128751.31   5038.49 o 
  -2  -1   4     4042.89     3985.27    143.07 o 
  -1  -1   4     2118.44     2060.02     65.57 o 
   0  -1   4     4974.70     4956.10    102.08 o 
   1  -1   4      497.09      778.89     60.21 o 
   2  -1   4      176.66      107.84     22.46 o 
   3  -1   4     7787.49     7836.31    213.49 o 
   4  -1   4     8264.64     8555.81    176.82 o 
   5  -1   4     2370.84     2426.57     95.39 o 
   6  -1   4     1103.47     1172.00     76.88 o 
   7  -1   4    14342.89    14868.50    298.65 o 
   8  -1   4    25877.12    25390.45    450.52 o 
   9  -1   4     6716.54     6546.75    236.38 o 
  10  -1   4       17.85       30.87     54.20 o 
  11  -1   4     1457.70     1543.16    137.98 o 
  12  -1   4     8653.96     9404.94    321.91 o 
  13  -1   4      815.71      704.63    113.82 o 
  14  -1   4      940.87      785.53    124.07 o 
  15  -1   4       12.89       -4.82     96.38 o 
  16  -1   4     4757.86     4767.80    295.00 o 
  17  -1   4        0.85        8.66    130.12 o 
 -17   0   4     1224.26     1544.53    205.13 o 
 -16   0   4      122.87      207.30    111.84 o 
 -15   0   4     1764.90     1781.79    200.71 o 
 -14   0   4     7757.67     7890.84    347.39 o 
 -13   0   4        5.43       23.38     78.73 o 
 -12   0   4     1334.82     1262.33    151.38 o 
 -11   0   4      475.42      438.81     93.78 o 
 -10   0   4     6027.94     5813.68    448.19 o 
  -9   0   4    11348.97    10191.85    354.21 o 
  -8   0   4     1284.96     1148.02    113.82 o 
  -7   0   4     3301.57     3454.84    284.33 o 
  -6   0   4     7100.22     7217.96    226.59 o 
  -5   0   4    56380.54    56714.30   1038.54 o 
  -4   0   4   321934.19   318216.72   4343.46 o 
  -3   0   4       68.65      156.17     27.55 o 
  -2   0   4      207.15      460.59     56.31 o 
  -1   0   4    16383.10    16736.90    258.49 o 
   0   0   4     7741.93     8012.40    219.27 o 
   1   0   4        1.34       23.11     21.91 o 
   2   0   4    15703.73    15951.50    258.23 o 
   3   0   4    20322.95    20872.02    336.01 o 
   4   0   4   132171.95   133545.78   1768.02 o 
   5   0   4      135.99      129.57     42.16 o 
   6   0   4     3551.99     3652.77    140.81 o 
   7   0   4        0.85      -32.17     32.17 o 
   8   0   4       68.59       18.28     79.52 o 
   9   0   4     2022.82     1942.59    139.59 o 
  10   0   4    21065.09    21935.77    836.13 o 
  11   0   4       53.14       27.87     62.97 o 
  12   0   4       14.03      -84.34     84.34 o 
  13   0   4     2308.49     1967.57    171.86 o 
  14   0   4      142.30      112.17     80.03 o 
  15   0   4     1639.51     1935.82    257.83 o 
  16   0   4     3577.02     3283.00    267.47 o 
 -17   1   4      161.83      147.13    118.07 o 
 -16   1   4     2467.50     2364.34    233.26 o 
 -15   1   4     7608.54     7452.58   1228.90 o 
 -14   1   4     7094.62     7393.78    621.68 o 
 -13   1   4      743.43      784.87    171.08 o 
 -12   1   4     1829.50     1601.06    166.87 o 
 -11   1   4    16071.02    15379.43   1043.36 o 
 -10   1   4    13573.73    13015.10    386.76 o 
  -9   1   4       21.43       81.78     56.15 o 
  -8   1   4      241.22      225.98     62.97 o 
  -7   1   4      113.51      225.12     67.47 o 
  -6   1   4     5372.77     5536.94    195.18 o 
  -5   1   4    56487.20    58373.42   2161.42 o 
  -4   1   4    88779.43    94631.63   1256.06 o 
  -3   1   4     2695.19     3019.61     82.19 o 
  -2   1   4    23209.11    24547.13    361.69 o 
  -1   1   4     1990.93     1984.59     83.02 o 
   0   1   4     2088.16     2310.88    127.71 o 
   1   1   4    13400.12    13982.24    400.57 o 
   2   1   4     9134.59     9981.56    186.92 o 
   3   1   4   332825.66   314541.84   4104.10 o 
   4   1   4    36283.83    36021.45    550.01 o 
   5   1   4     1796.37     1674.16    146.98 o 
   6   1   4       61.79       72.39     44.65 o 
   7   1   4     6870.39     6834.09    238.47 o 
   8   1   4     6335.78     6525.09    443.37 o 
   9   1   4     5910.64     5264.15    224.83 o 
  10   1   4     8281.05     8418.90    385.54 o 
  11   1   4     1541.25     1461.16    143.12 o 
  12   1   4     1130.29     1067.21    134.57 o 
  13   1   4      226.91      188.61     86.85 o 
  14   1   4      141.65      165.42     74.20 o 
  15   1   4      583.72      760.33    143.12 o 
  16   1   4     1216.99      974.08    162.61 o 
 -18   2   4       24.31       15.36     99.45 o 
 -17   2   4     3374.23     2925.52    268.17 o 
 -16   2   4     1178.05     1140.27    175.90 o 
 -15   2   4     5281.06     5322.36    299.82 o 
 -14   2   4     1068.51      902.14    147.50 o 
 -13   2   4     7519.14     7883.67    325.31 o 
 -12   2   4     1854.92     1763.51    168.45 o 
 -11   2   4      351.55      468.35     93.29 o 
 -10   2   4        7.09      -72.29     72.29 o 
  -9   2   4    31614.34    30297.12    771.08 o 
  -8   2   4      386.89      374.77     71.32 o 
  -7   2   4      250.77      424.47     81.93 o 
  -6   2   4      157.67      132.53     47.71 o 
  -5   2   4    14518.14    14290.80    240.23 o 
  -4   2   4    35584.97    36674.63   1172.16 o 
  -3   2   4     7204.53     6986.08    183.13 o 
  -2   2   4     8033.34     7734.53    178.69 o 
  -1   2   4      236.51      383.84     42.75 o 
   0   2   4      194.85      189.46     29.59 o 
   1   2   4     9391.74     9505.65    178.48 o 
   2   2   4   107015.45   111792.12   1479.87 o 
   3   2   4   160291.83   167646.84   2189.40 o 
   4   2   4     3862.86     3827.53    123.29 o 
   5   2   4      692.20      704.11     74.05 o 
   6   2   4      579.21      558.29     88.40 o 
   7   2   4     7480.04     6832.50    383.13 o 
   8   2   4      651.23      569.04     92.01 o 
   9   2   4     4841.34     4446.85    211.28 o 
  10   2   4    29317.65    29086.90    669.45 o 
  11   2   4     9217.16     8868.69    530.11 o 
  12   2   4     2227.57     2013.41    178.69 o 
  13   2   4     1822.55     1915.12    189.00 o 
  14   2   4     2769.25     2679.38    223.18 o 
  15   2   4     3990.25     3929.77    325.30 o 
 -18   3   4        7.10      -22.43     93.67 o 
 -17   3   4      482.73      549.39    139.72 o 
 -16   3   4     6123.59     5968.97    869.87 o 
 -15   3   4        1.61       11.52     78.16 o 
 -14   3   4    11339.62    10560.11    395.25 o 
 -13   3   4     7061.90     6884.88    301.57 o 
 -12   3   4     3368.41     3255.12    212.47 o 
 -11   3   4      136.80       83.62     62.42 o 
 -10   3   4    67395.45    64964.10   1221.37 o 
  -9   3   4    28823.68    29818.62    937.34 o 
  -8   3   4     5802.47     5796.85    337.35 o 
  -7   3   4    37626.04    40886.92    839.27 o 
  -6   3   4     2578.39     2587.25     80.22 o 
  -5   3   4     1229.77     1219.75     87.58 o 
  -4   3   4     5366.03     6803.62    172.89 o 
  -3   3   4     2045.54     2020.37     85.19 o 
  -2   3   4    24723.27    24816.80    449.20 o 
  -1   3   4     7270.20     6907.36    167.84 o 
   0   3   4     2196.30     2175.21     72.38 o 
   1   3   4      469.81      318.35     42.09 o 
   2   3   4    82119.27    79186.45   1078.55 o 
   3   3   4     1869.03     1683.90     82.45 o 
   4   3   4     3708.84     4021.30    128.63 o 
   5   3   4       79.11       90.10     56.15 o 
   6   3   4       70.08       31.93     53.26 o 
   7   3   4       37.06      135.70     64.48 o 
   8   3   4     1744.16     1792.20    151.61 o 
   9   3   4    25956.54    24258.54    586.09 o 
  10   3   4    47906.05    46100.70    959.15 o 
  11   3   4     7667.67     7434.35    304.29 o 
  12   3   4     1148.90     1175.22    124.02 o 
  13   3   4     4540.93     4540.34    208.08 o 
  14   3   4     2861.45     2853.19    233.41 o 
  15   3   4     2622.66     2817.46    245.07 o 
 -18   4   4       30.04      -26.51     92.01 o 
 -17   4   4     4301.93     4586.27    313.29 o 
 -16   4   4      886.53      921.15    159.19 o 
 -15   4   4     3888.16     3476.69    255.31 o 
 -14   4   4    15394.73    15183.67    485.52 o 
 -13   4   4      135.75       41.77     70.59 o 
 -12   4   4     5446.19     5429.51    373.49 o 
 -11   4   4    20297.82    18958.19    500.90 o 
 -10   4   4    31814.73    31864.81    514.10 o 
  -9   4   4        3.44       26.78     31.17 o 
  -8   4   4     9191.37     9355.19    197.03 o 
  -7   4   4     9855.74    11609.28    223.93 o 
  -6   4   4    20947.38    22418.49    433.64 o 
  -5   4   4      710.24      587.34     86.75 o 
  -4   4   4     6178.57     6258.05    216.86 o 
  -3   4   4    65296.15    66978.91   1103.53 o 
  -2   4   4   181851.20   187674.53   3508.39 o 
  -1   4   4     7026.51     6776.93    170.12 o 
   0   4   4      126.42      114.55     26.02 o 
   1   4   4     2012.64     2324.37     96.91 o 
   2   4   4     4073.31     3884.94    111.28 o 
   3   4   4     1098.61     1605.23    155.52 o 
   4   4   4     7084.46     6198.12    221.19 o 
   5   4   4        0.15      -12.97     45.78 o 
   6   4   4       27.85       22.34     55.53 o 
   7   4   4      759.63      615.87    171.08 o 
   8   4   4     4571.51     4361.92    222.25 o 
   9   4   4    45042.09    42640.65   1498.78 o 
  10   4   4     8248.33     8093.10    325.23 o 
  11   4   4     4881.63     4841.72    205.52 o 
  12   4   4       67.09        3.15     60.98 o 
  13   4   4      117.05      107.20     74.80 o 
  14   4   4     5420.80     5467.30    304.63 o 
 -18   5   4      916.89      989.04    176.81 o 
 -17   5   4     2384.49     2133.34    349.39 o 
 -16   5   4      853.26      590.91    144.58 o 
 -15   5   4     5088.22     4437.22    282.59 o 
 -14   5   4     1712.74     1818.75    207.23 o 
 -13   5   4     4579.19     3939.37    241.66 o 
 -12   5   4     2356.28     2525.49    188.55 o 
 -11   5   4    12630.61    13620.59    464.93 o 
 -10   5   4      192.46      157.62     42.42 o 
  -9   5   4     4433.52     4571.68    198.06 o 
  -8   5   4      490.61      525.98     58.28 o 
  -7   5   4    44987.43    43542.45    776.64 o 
  -6   5   4    18691.25    24115.86    470.85 o 
  -5   5   4     1535.48     1598.38     90.26 o 
  -4   5   4    77879.14    80277.48   1436.12 o 
  -3   5   4    89807.95    93806.93   1518.45 o 
  -2   5   4    45394.05    45571.04    778.59 o 
  -1   5   4      831.33      970.49     52.89 o 
   0   5   4     1561.12     1564.90    118.95 o 
   1   5   4     1042.37      901.44     53.63 o 
   2   5   4     9174.31     8869.71    299.32 o 
   3   5   4     5119.30     5937.98    216.21 o 
   4   5   4     2301.42     2151.30    298.79 o 
   5   5   4    12915.34    13086.66    373.13 o 
   6   5   4    15407.70    14495.85    420.01 o 
   7   5   4     4215.12     4265.49    227.74 o 
   8   5   4     8282.30     9835.66    362.91 o 
   9   5   4     1304.25     1472.92    150.66 o 
  10   5   4      281.61      252.54     78.80 o 
  11   5   4     1853.07     1687.65    214.90 o 
  12   5   4      382.24      309.25     84.72 o 
  13   5   4      172.60      116.82     82.86 o 
  14   5   4       26.04       24.10    144.58 o 
 -18   6   4      395.56      338.46    129.65 o 
 -17   6   4      949.32      720.40    209.64 o 
 -16   6   4      342.68      340.05    262.65 o 
 -15   6   4       30.90       13.62     78.16 o 
 -14   6   4      132.33       88.60     87.82 o 
 -13   6   4    20771.79    22389.33    862.64 o 
 -12   6   4        7.84        1.90     54.32 o 
 -11   6   4     2615.21     2856.61    139.37 o 
 -10   6   4     3412.38     3207.53    138.66 o 
  -9   6   4     3326.91     3662.47    144.33 o 
  -8   6   4    10747.78    10609.56    337.35 o 
  -7   6   4      836.26      969.32     93.97 o 
  -6   6   4     4509.85     5171.41    168.45 o 
  -5   6   4      311.69      272.48     79.52 o 
  -4   6   4    76910.23    77852.37   1290.43 o 
  -3   6   4    53723.78    54110.44    918.83 o 
  -2   6   4     3740.64     3765.58    101.78 o 
  -1   6   4     1892.89     1762.14     69.69 o 
   0   6   4    21622.18    21874.16    508.82 o 
   1   6   4     7885.19     7712.68    246.90 o 
   2   6   4      620.83      402.20     73.21 o 
   3   6   4     7499.57     8559.17    279.18 o 
   4   6   4    24566.48    22886.84    543.46 o 
   5   6   4    68641.60    67313.83   1272.75 o 
   6   6   4     1487.01     1925.02    168.76 o 
   7   6   4      562.97      852.73    177.27 o 
   8   6   4      213.11      104.22     63.01 o 
   9   6   4     2210.83     2325.94    150.81 o 
  10   6   4      145.35      144.75    100.00 o 
  11   6   4      746.98      710.00    139.92 o 
  12   6   4       81.15      106.73     98.96 o 
  13   6   4     2660.52     2644.93    354.21 o 
 -18   7   4      238.77      165.98    149.40 o 
 -17   7   4     1101.00     1035.80    178.69 o 
 -16   7   4       93.19       94.24    122.89 o 
 -15   7   4      421.43      389.02    267.47 o 
 -14   7   4    15702.48    14187.77    665.05 o 
 -13   7   4     5661.15     6433.65    419.27 o 
 -12   7   4      200.13      115.66    101.20 o 
 -11   7   4      404.95      371.07     67.75 o 
 -10   7   4     1940.89     1752.25    113.08 o 
  -9   7   4     4218.62     4543.80    171.34 o 
  -8   7   4        2.35      -35.11     35.66 o 
  -7   7   4    15666.89    16217.45    369.44 o 
  -6   7   4    15446.16    15137.84    345.87 o 
  -5   7   4     4709.56     5028.60    167.42 o 
  -4   7   4    19895.14    22807.26    453.55 o 
  -3   7   4     5368.47     5372.83    136.17 o 
  -2   7   4      259.47      384.05     41.68 o 
  -1   7   4    26785.27    26179.27    565.68 o 
   0   7   4     1009.08      760.91     93.67 o 
   1   7   4     2319.65     2036.08    141.14 o 
   2   7   4     1436.58     1792.45    153.28 o 
   3   7   4    42216.05    40921.43    636.55 o 
   4   7   4    70465.14    69981.23   1023.34 o 
   5   7   4    48652.93    46786.28    744.37 o 
   6   7   4        0.57      -35.03     41.58 o 
   7   7   4       91.59      154.28     59.76 o 
   8   7   4    10408.35     9929.30    384.86 o 
   9   7   4      335.05      396.78    117.65 o 
  10   7   4      232.27      162.25    101.20 o 
  11   7   4      348.28      411.15    122.67 o 
  12   7   4     6434.43     6591.56    340.10 o 
 -18   8   4      801.05      843.36    250.60 o 
 -17   8   4      592.67      665.05    226.50 o 
 -16   8   4       68.35      163.85    149.40 o 
 -15   8   4     3351.45     3667.42    380.72 o 
 -14   8   4     8590.27     8091.47    486.74 o 
 -13   8   4     6509.65     5922.82    395.18 o 
 -12   8   4     1821.65     2014.43    255.42 o 
 -11   8   4        0.98       63.43     50.79 o 
 -10   8   4     9517.57     9421.18    274.22 o 
  -9   8   4     9181.94     9590.55    508.43 o 
  -8   8   4    40914.55    39813.89    756.30 o 
  -7   8   4      225.07      282.91     59.56 o 
  -6   8   4     2252.23     1849.31    178.31 o 
  -5   8   4        6.00       -9.40     33.57 o 
  -4   8   4      603.73      731.28     90.03 o 
  -3   8   4     8134.63     8515.60    181.49 o 
  -2   8   4        7.28       32.25     43.91 o 
  -1   8   4     4944.62     4845.69    202.74 o 
   0   8   4    13964.29    14188.75    590.35 o 
   1   8   4     1479.58     1598.72    187.95 o 
   2   8   4     5737.13     5684.30    236.82 o 
   3   8   4    19000.63    18094.45    636.14 o 
   4   8   4    45435.27    44703.18    937.10 o 
   5   8   4      563.40      455.34    103.56 o 
   6   8   4     2853.27     2768.24    215.40 o 
   7   8   4     1577.64     1710.44    187.27 o 
   8   8   4     3372.80     3078.10    248.80 o 
   9   8   4     3284.44     3203.43    256.95 o 
  10   8   4       22.50      -17.35     88.22 o 
  11   8   4     6401.68     6832.19    356.62 o 
  12   8   4     9108.80     9679.05    426.09 o 
 -18   9   4     6951.46     5942.09    520.48 o 
 -17   9   4     3402.34     3489.11    409.63 o 
 -16   9   4      374.51      443.37    187.95 o 
 -15   9   4    10293.10    10476.98    573.49 o 
 -14   9   4     5945.79     6366.19    428.91 o 
 -13   9   4     9415.30     8664.95    481.92 o 
 -12   9   4     7833.08     8088.58    414.45 o 
 -11   9   4     1554.33     1162.26    112.15 o 
 -10   9   4     1748.84     1640.60    144.58 o 
  -9   9   4    30057.36    29932.34    618.15 o 
  -8   9   4    12861.38    12631.05    344.57 o 
  -7   9   4    15860.52    15698.96    377.84 o 
  -6   9   4        1.05       25.35     38.20 o 
  -5   9   4      101.20      117.04     44.51 o 
  -4   9   4       57.88      126.35     35.58 o 
  -3   9   4     5084.44     5045.88    164.67 o 
  -2   9   4     2993.54     3112.04    253.01 o 
  -1   9   4    37367.57    34532.91    736.04 o 
   0   9   4     7045.51     6284.53    284.33 o 
   1   9   4        9.82       51.03     57.63 o 
   2   9   4      912.16      800.45    112.45 o 
   3   9   4     5812.33     5548.47    252.17 o 
   4   9   4      145.99      131.69     77.49 o 
   5   9   4      873.17      920.70    168.67 o 
   6   9   4     4148.51     4369.96    612.04 o 
   7   9   4     1500.20     1505.72    186.59 o 
   8   9   4     1516.64     1064.98    262.65 o 
   9   9   4      449.57      202.98    112.30 o 
  10   9   4     3927.54     4117.31    296.18 o 
  11   9   4    19382.79    20878.50    651.06 o 
 -18  10   4     7928.66     7917.97    554.21 o 
 -17  10   4        7.82      -86.75    115.66 o 
 -16  10   4     9852.58     9368.56    563.85 o 
 -15  10   4     1740.28     1927.69    298.79 o 
 -14  10   4    11346.68    10929.98    568.67 o 
 -13  10   4     4886.78     5831.25    385.54 o 
 -12  10   4     4957.82     5127.27    217.67 o 
 -11  10   4     1669.19     1756.63    171.08 o 
 -10  10   4       12.66      -26.85     46.26 o 
  -9  10   4    14335.91    14722.50    381.62 o 
  -8  10   4    13595.16    14521.88    371.02 o 
  -7  10   4        3.26      122.59     54.20 o 
  -6  10   4     2656.39     2688.16    383.13 o 
  -5  10   4     4346.09     4014.66    134.48 o 
  -4  10   4     2367.26     2383.49     93.77 o 
  -3  10   4     4896.20     4621.33    211.28 o 
  -2  10   4    46100.76    45060.53    918.33 o 
  -1  10   4    62873.21    62424.11   1201.18 o 
   0  10   4     1291.24     1119.76    129.36 o 
   1  10   4      202.44      171.08     71.56 o 
   2  10   4      707.32      761.24    115.86 o 
   3  10   4      649.80      484.44    105.64 o 
   4  10   4     1257.55     1558.46    172.06 o 
   5  10   4     8556.70     9002.44    364.19 o 
   6  10   4     5395.57     4737.47    292.98 o 
   7  10   4     3390.27     2905.99    308.43 o 
   8  10   4      512.63      257.45    124.72 o 
   9  10   4      724.46      956.56    180.85 o 
  10  10   4     5266.84     5478.24    345.70 o 
 -18  11   4      447.93      515.66    207.23 o 
 -17  11   4     1193.02      669.87    216.86 o 
 -16  11   4     5118.90     4934.88    433.73 o 
 -15  11   4       60.37      101.20    125.30 o 
 -14  11   4     1242.73     1146.97    226.50 o 
 -13  11   4      398.04      361.44    134.94 o 
 -12  11   4     2359.53     2680.29    174.28 o 
 -11  11   4    17865.53    17877.71    456.29 o 
 -10  11   4      229.70      271.40    103.61 o 
  -9  11   4     3540.48     3447.50    272.29 o 
  -8  11   4     3132.06     2914.13    160.55 o 
  -7  11   4     2118.78     1732.63    296.38 o 
  -6  11   4     4172.95     4605.49    234.39 o 
  -5  11   4     1719.59     1889.55     97.45 o 
  -4  11   4     1158.73     1350.24    139.22 o 
  -3  11   4     4769.05     4607.79    221.50 o 
  -2  11   4    77995.56    76167.59   1432.86 o 
  -1  11   4     5232.84     5010.41    243.63 o 
   0  11   4      111.51      262.72    106.02 o 
   1  11   4     1514.43     1411.77    156.62 o 
   2  11   4      359.83      358.90     97.07 o 
   3  11   4     2281.16     2028.94    192.51 o 
   4  11   4     2374.87     1969.01    195.74 o 
   5  11   4     5628.06     5301.65    301.22 o 
   6  11   4    26188.50    25919.61    727.72 o 
   7  11   4     5868.62     5362.99    385.54 o 
   8  11   4     2057.11     1942.40    416.86 o 
   9  11   4      172.61      239.35    131.05 o 
 -17  12   4       15.61     -120.48    120.48 o 
 -16  12   4      224.57       28.92    130.12 o 
 -15  12   4     1401.87      877.10    221.68 o 
 -14  12   4      515.27      761.44    187.95 o 
 -13  12   4     4359.67     4703.56    346.98 o 
 -12  12   4    14357.38    14193.79    467.46 o 
 -11  12   4     5518.53     5168.82    228.01 o 
 -10  12   4      697.18      645.77    100.48 o 
  -9  12   4     2461.02     2774.72    168.04 o 
  -8  12   4     1026.39      979.20    130.12 o 
  -7  12   4        7.36      -11.40     49.26 o 
  -6  12   4      499.69      419.15    130.12 o 
  -5  12   4     1257.79     1066.82    173.49 o 
  -4  12   4     3210.47     3556.70    330.12 o 
  -3  12   4     7966.21     8007.80    599.99 o 
  -2  12   4     1850.08     1772.51    170.39 o 
  -1  12   4     2009.75     1726.74    221.68 o 
   0  12   4      168.48      -30.90     57.63 o 
   1  12   4      732.82      588.45    117.53 o 
   2  12   4       33.80       19.39     69.30 o 
   3  12   4       73.70       10.92     76.16 o 
   4  12   4      107.59       48.19    120.48 o 
   5  12   4    35590.80    35463.55   1178.30 o 
   6  12   4    19956.46    22115.28    678.99 o 
   7  12   4     3793.82     4295.66    326.51 o 
   8  12   4        1.26      -94.78     99.14 o 
 -17  13   4      127.56      163.85    163.85 o 
 -16  13   4      134.59       38.55    134.94 o 
 -15  13   4      516.00      269.88    149.40 o 
 -14  13   4     2392.57     2424.07    293.97 o 
 -13  13   4     9490.91     9021.57    481.92 o 
 -12  13   4     3501.47     3320.09    204.12 o 
 -11  13   4     3321.65     3406.15    202.41 o 
 -10  13   4      378.44      321.43     86.75 o 
  -9  13   4     1466.28     1207.69    272.29 o 
  -8  13   4     2923.46     3252.86    214.76 o 
  -7  13   4     8263.49     8563.55    331.92 o 
  -6  13   4    11043.41    10509.95    395.18 o 
  -5  13   4     3165.03     3122.25    216.37 o 
  -4  13   4     7936.88     8984.76   1202.39 o 
  -3  13   4      752.56      523.27    105.64 o 
  -2  13   4     2131.26     1816.77    286.74 o 
  -1  13   4      796.18      725.65    124.85 o 
   0  13   4      739.27      725.21    130.90 o 
   1  13   4      269.49      185.67     93.67 o 
   2  13   4     1742.49     1500.97    188.92 o 
   3  13   4      841.87      748.83    142.64 o 
   4  13   4    11032.96    10900.76    442.37 o 
   5  13   4    18964.80    19592.00    633.39 o 
   6  13   4     4227.62     4420.60    366.26 o 
   7  13   4      133.67       76.14    274.70 o 
 -16  14   4      969.32     1065.05    236.14 o 
 -15  14   4     1308.92     1315.65    236.14 o 
 -14  14   4     6123.28     5966.19    404.81 o 
 -13  14   4     5705.61     5334.14    269.88 o 
 -12  14   4     7782.98     8808.72    585.53 o 
 -11  14   4     5590.15     5089.09    351.80 o 
 -10  14   4     1066.22      988.61    146.99 o 
  -9  14   4       72.73       11.39     74.04 o 
  -8  14   4    20485.87    20704.76    578.23 o 
  -7  14   4    14939.82    15184.32    478.05 o 
  -6  14   4       15.29      -32.13     66.38 o 
  -5  14   4    19707.52    18832.08    548.35 o 
  -4  14   4        9.22       65.01     76.62 o 
  -3  14   4      633.20      806.29    204.82 o 
  -2  14   4       20.55      -19.16    113.25 o 
  -1  14   4       44.77       50.60     79.89 o 
   0  14   4     4386.14     3905.91    268.95 o 
   1  14   4     6498.69     6617.26    674.69 o 
   2  14   4      252.03      126.96     93.29 o 
   3  14   4        0.40       56.34     93.67 o 
   4  14   4     5203.92     5208.72    338.95 o 
   5  14   4      790.77      836.81    310.84 o 
 -15  15   4     2380.27     2780.69    322.89 o 
 -13  15   4      356.30      303.61    154.21 o 
 -12  15   4    13495.85    13802.23    621.68 o 
 -11  15   4     1050.97     1094.39    161.44 o 
 -10  15   4     7739.41     7524.85    609.63 o 
  -9  15   4      365.16      383.13    109.05 o 
  -8  15   4     2378.38     2872.95    325.30 o 
  -7  15   4      227.78      192.77     98.82 o 
  -6  15   4     9582.55     9194.43    376.54 o 
  -5  15   4      714.18      627.58    131.16 o 
  -4  15   4     2044.33     2111.66    209.55 o 
  -3  15   4        9.22      -34.70    137.35 o 
  -2  15   4     1522.29     1409.11    195.18 o 
  -1  15   4     8014.83     7974.98    361.17 o 
   0  15   4    14550.50    14698.77    511.12 o 
   1  15   4     6883.13     6804.79    345.87 o 
   2  15   4      692.66      665.58    207.23 o 
   3  15   4      424.62      192.77    116.64 o 
   4  15   4      721.56      409.96    255.42 o 
 -13  16   4     2785.04     3023.24    242.78 o 
 -12  16   4       16.61      -22.52     86.84 o 
 -11  16   4     5966.17     6424.81    318.28 o 
 -10  16   4     5346.60     5575.90    307.71 o 
  -9  16   4      807.50      553.10    228.91 o 
  -8  16   4       48.25      -21.95     76.62 o 
  -7  16   4     3227.84     3173.67    251.55 o 
  -6  16   4      448.65      961.17    171.08 o 
  -5  16   4    11200.63    10872.73    906.01 o 
  -4  16   4      196.66      244.49    102.06 o 
  -3  16   4     3550.46     3583.33    318.07 o 
  -2  16   4      734.24      670.49    147.50 o 
  -1  16   4    17711.95    17296.24    575.78 o 
   0  16   4    17762.63    17089.08    575.90 o 
   1  16   4        0.25      -63.20     87.96 o 
   2  16   4      580.92      435.03    144.56 o 
 -13  17   4      216.61      197.36    106.98 o 
 -12  17   4       32.04      -42.84     90.32 o 
 -11  17   4     9244.65     9341.95    401.72 o 
 -10  17   4     1841.75     1937.40    215.40 o 
  -9  17   4     2042.29     2462.78    241.30 o 
  -8  17   4     1420.58     1647.65    204.46 o 
  -7  17   4     4995.42     4453.19    301.22 o 
  -6  17   4     4833.23     5540.10    559.03 o 
  -5  17   4      251.04      359.38    119.12 o 
  -4  17   4      574.42      469.94    132.77 o 
  -3  17   4      132.31       60.02    108.43 o 
  -2  17   4      992.56     1288.53    474.69 o 
  -1  17   4    10305.98     8540.07    604.81 o 
   0  17   4      546.50      746.67    159.73 o 
 -10  18   4      286.55      292.80    125.95 o 
  -9  18   4      162.93        7.68    281.92 o 
  -8  18   4     1003.57      949.36    166.87 o 
  -7  18   4      102.67       17.73     94.69 o 
  -6  18   4       49.53       34.75     96.00 o 
  -5  18   4     2068.88     1877.37    223.18 o 
  -4  18   4      350.47      431.80    136.18 o 
   1 -18   5      284.36      207.62    125.30 o 
   2 -18   5      170.59       96.76    109.77 o 
   3 -18   5      365.17       63.44    113.82 o 
   4 -18   5     3208.98     3551.90    275.84 o 
   5 -18   5    17947.03    19457.71    610.08 o 
   6 -18   5     6353.91     6049.66    674.69 o 
   7 -18   5     1903.62     1940.64    431.32 o 
   8 -18   5      970.59     1079.99    171.34 o 
   9 -18   5     4540.93     4619.96    428.91 o 
  10 -18   5       16.33      -14.46    144.58 o 
  11 -18   5     3047.74     2978.28    385.54 o 
  -1 -17   5     2715.78     3583.46    305.28 o 
   0 -17   5     1053.24     1124.85    187.42 o 
   1 -17   5     1405.93     1680.08    207.87 o 
   2 -17   5     2618.15     2442.36    237.88 o 
   3 -17   5     5076.60     5085.27    325.30 o 
   4 -17   5     8620.38     8224.13    366.03 o 
   5 -17   5    19160.45    19193.67   1106.01 o 
   6 -17   5      566.07      461.87    127.48 o 
   7 -17   5     2645.91     2474.94    220.25 o 
   8 -17   5       41.37       59.06     79.59 o 
   9 -17   5     1320.44     1485.86    176.94 o 
  10 -17   5       29.03      -24.70    130.12 o 
  11 -17   5     1257.35     1368.66    269.88 o 
  12 -17   5     3151.78     3358.99    390.36 o 
  13 -17   5     3851.03     3758.99    399.99 o 
  -3 -16   5      560.47      663.87    197.59 o 
  -2 -16   5       38.35     -106.02    106.02 o 
  -1 -16   5      287.42      374.18    257.83 o 
   0 -16   5    10977.71    10098.39    621.68 o 
   1 -16   5     5849.30     5884.93    315.66 o 
   2 -16   5      447.98      531.88    185.54 o 
   3 -16   5       60.74      111.38     90.32 o 
   4 -16   5     6075.69     5911.73    298.95 o 
   5 -16   5      349.40      377.69    117.96 o 
   6 -16   5     7014.34     7376.13    324.78 o 
   7 -16   5    10229.10     9939.48    381.45 o 
   8 -16   5       29.88       74.40     79.89 o 
   9 -16   5       31.45      -69.30     69.30 o 
  10 -16   5        0.16       -8.43     81.57 o 
  11 -16   5     2365.52     2452.98    322.89 o 
  12 -16   5    18495.17    19469.63    853.00 o 
  13 -16   5        1.13      -77.11    115.66 o 
  14 -16   5        6.77      -19.28    125.30 o 
  -5 -15   5      156.81      120.86    121.10 o 
  -4 -15   5     3022.77     3147.54    287.03 o 
  -3 -15   5      854.52     1299.53    245.78 o 
  -2 -15   5      465.12      147.15    178.31 o 
  -1 -15   5    18047.09    19114.30    603.25 o 
   0 -15   5    25654.03    28212.14    747.94 o 
   1 -15   5      760.62      697.22    133.80 o 
   2 -15   5     4975.95     5128.88    281.92 o 
   3 -15   5      174.34       78.75     80.03 o 
   4 -15   5      518.87      458.53    166.26 o 
   5 -15   5       67.74      -42.41     86.75 o 
   6 -15   5    20145.28    18816.56    533.84 o 
   7 -15   5       12.13      -32.47     62.36 o 
   8 -15   5      227.98      272.69    106.02 o 
   9 -15   5      734.70      763.64    102.71 o 
  10 -15   5      236.56      288.74    108.95 o 
  11 -15   5     8937.32     9012.36    347.83 o 
  12 -15   5     1147.71     1214.44    240.96 o 
  13 -15   5      371.08      506.02    197.59 o 
  14 -15   5     2186.32     2183.10    327.71 o 
  15 -15   5       96.50      -33.73    134.94 o 
  -7 -14   5        7.73     -105.11    105.11 o 
  -6 -14   5      869.58     1166.06    207.23 o 
  -5 -14   5     3716.77     3744.01    479.51 o 
  -4 -14   5      284.87      206.97    123.89 o 
  -3 -14   5     3351.34     3067.33    266.05 o 
  -2 -14   5    11085.84    11520.53    689.15 o 
  -1 -14   5    42918.75    42022.30    973.73 o 
   0 -14   5    10123.75    10309.54    390.17 o 
   1 -14   5       30.09       14.46     68.15 o 
   2 -14   5     2270.65     2443.20    293.97 o 
   3 -14   5     1659.50     1699.87    168.76 o 
   4 -14   5     4000.78     3799.34    227.74 o 
   5 -14   5     4939.08     4508.06    493.97 o 
   6 -14   5      148.98       95.16     58.55 o 
   7 -14   5     9090.94     8654.06    255.96 o 
   8 -14   5     7071.77     7004.72    265.23 o 
   9 -14   5        4.61      -27.64     50.80 o 
  10 -14   5       44.22       19.83     56.62 o 
  11 -14   5     1064.32      958.73    136.47 o 
  12 -14   5      272.86      260.24    159.03 o 
  13 -14   5    13017.87    13257.66    665.05 o 
  14 -14   5     3155.57     3566.22    375.90 o 
  15 -14   5      437.18      342.16    183.13 o 
  16 -14   5      101.29      -24.10    134.94 o 
  -8 -13   5       52.65       -4.28    108.49 o 
  -7 -13   5        2.00       26.31    106.02 o 
  -6 -13   5        5.37      -36.70     86.84 o 
  -5 -13   5      595.20      650.48    146.85 o 
  -4 -13   5     3715.74     3246.59    262.51 o 
  -3 -13   5        0.12      -78.43     78.43 o 
  -2 -13   5    14656.93    13485.21    463.05 o 
  -1 -13   5    10540.71    10317.02    501.20 o 
   0 -13   5     1508.49     1951.26    274.70 o 
   1 -13   5      161.69      105.92     84.34 o 
   2 -13   5     2560.39     2551.69    191.43 o 
   3 -13   5      697.57      913.27     95.99 o 
   4 -13   5     1243.10     1345.15    108.15 o 
   5 -13   5     2100.66     2152.04    131.26 o 
   6 -13   5    34101.59    33395.87    594.12 o 
   7 -13   5    15030.10    14567.41    340.60 o 
   8 -13   5     1694.71     1546.68    119.75 o 
   9 -13   5     1348.03     1402.94    116.26 o 
  10 -13   5      140.16      195.72     67.36 o 
  11 -13   5     4290.80     4307.11    167.35 o 
  12 -13   5     4985.61     4986.93    254.71 o 
  13 -13   5     7813.62     6857.74    453.01 o 
  14 -13   5     1239.00     1098.78    240.96 o 
  15 -13   5      858.10     1050.59    226.50 o 
  16 -13   5      183.83      106.02    149.40 o 
  -9 -12   5      121.41       24.10    178.31 o 
  -8 -12   5      123.79       63.51    107.85 o 
  -7 -12   5     2781.33     2797.29    246.62 o 
  -6 -12   5     1083.88      989.73    373.49 o 
  -5 -12   5     6355.59     6562.70    327.36 o 
  -4 -12   5     1312.75     1523.20    186.40 o 
  -3 -12   5      548.82      542.46    119.22 o 
  -2 -12   5     1239.33     1342.75    171.34 o 
  -1 -12   5      689.94      463.74    161.44 o 
   0 -12   5     2521.32     2850.61    330.12 o 
   1 -12   5     6315.37     6285.14    195.49 o 
   2 -12   5      358.62      405.37     67.38 o 
   3 -12   5     7815.67     7535.05    310.72 o 
   4 -12   5      903.04     1060.08    132.93 o 
   5 -12   5    29706.74    29962.15    534.39 o 
   6 -12   5    38142.78    38860.09    654.92 o 
   7 -12   5    10430.93    11074.16    278.90 o 
   8 -12   5      451.37      444.91     69.81 o 
   9 -12   5       77.44      180.70     60.26 o 
  10 -12   5     6475.97     6523.25    219.12 o 
  11 -12   5     4848.27     4579.86    191.47 o 
  12 -12   5     2677.43     2665.03    303.61 o 
  13 -12   5      519.53      390.36    159.03 o 
  14 -12   5     4073.16     3966.21    371.08 o 
  15 -12   5     1076.81     1026.49    226.50 o 
  16 -12   5     4557.17     4766.21    414.45 o 
 -10 -11   5      245.61      -77.11    154.21 o 
  -9 -11   5      231.72      178.31    192.77 o 
  -8 -11   5     4460.12     4792.46    491.56 o 
  -7 -11   5    10499.27    11356.19    424.80 o 
  -6 -11   5    14335.21    14365.74    510.84 o 
  -5 -11   5       24.55      -63.51     73.93 o 
  -4 -11   5    11154.73    10909.66    400.34 o 
  -3 -11   5       41.84       15.42     86.75 o 
  -2 -11   5      106.32       31.91     44.22 o 
  -1 -11   5     1518.42     1557.54    105.66 o 
   0 -11   5     1599.30     1356.29     97.58 o 
   1 -11   5       12.92       40.50     39.55 o 
   2 -11   5    27212.42    28706.78    504.76 o 
   3 -11   5     1556.00     1657.02    105.93 o 
   4 -11   5      387.83      334.69     69.92 o 
   5 -11   5    14270.48    14221.47    324.88 o 
   6 -11   5     8670.20     8519.51    229.68 o 
   7 -11   5     2863.04     2873.53    137.75 o 
   8 -11   5     1802.93     2171.21    125.37 o 
   9 -11   5     2050.25     1855.63    120.54 o 
  10 -11   5     4655.88     4950.71    380.72 o 
  11 -11   5      161.95      212.69     98.79 o 
  12 -11   5     1868.76     1971.06    265.06 o 
  13 -11   5     6788.77     6293.90    414.45 o 
  14 -11   5    12654.75    12289.00    602.40 o 
  15 -11   5     2296.12     1966.24    284.33 o 
  16 -11   5      528.02      530.11    178.31 o 
 -11 -10   5     2814.46     3696.34    462.64 o 
 -10 -10   5      243.67      356.62    216.86 o 
  -9 -10   5      263.86      261.33    110.00 o 
  -8 -10   5     7874.88     8935.13    365.80 o 
  -7 -10   5    18515.82    18596.94    653.00 o 
  -6 -10   5    15730.54    16088.20    371.15 o 
  -5 -10   5     9462.07     9268.39    262.50 o 
  -4 -10   5       16.99       33.98     48.15 o 
  -3 -10   5      740.57      725.32     95.98 o 
  -2 -10   5        1.69      -35.25     35.25 o 
  -1 -10   5      359.60      206.19     51.13 o 
   0 -10   5     5975.55     5807.63    210.03 o 
   1 -10   5    62384.06    62737.84    959.00 o 
   2 -10   5    24761.10    24262.20    436.96 o 
   3 -10   5     4474.28     4235.94    147.76 o 
   4 -10   5      166.30      137.76     45.06 o 
   5 -10   5      429.09      453.28     62.14 o 
   6 -10   5     3805.30     3887.74    144.91 o 
   7 -10   5      937.85      967.88     85.02 o 
   8 -10   5    15799.74    16057.21    339.59 o 
   9 -10   5     5994.96     5462.74    325.30 o 
  10 -10   5     2203.96     2467.70    187.33 o 
  11 -10   5     4440.20     4201.69    236.38 o 
  12 -10   5     1531.29     1498.78    226.50 o 
  13 -10   5     5959.01     6081.85    395.18 o 
  14 -10   5     1670.34     1855.40    255.42 o 
  15 -10   5      117.41      163.85    134.94 o 
  16 -10   5      262.39      110.84    144.58 o 
 -12  -9   5     2762.06     2684.30    395.18 o 
 -11  -9   5      249.39      501.20    226.50 o 
 -10  -9   5     1279.31     1532.51    308.43 o 
  -9  -9   5      378.46      538.66    110.44 o 
  -8  -9   5       12.73       -9.76     57.59 o 
  -7  -9   5     9482.48     9695.75    272.15 o 
  -6  -9   5      146.80      102.39     56.28 o 
  -5  -9   5     1463.83     1582.33    113.99 o 
  -4  -9   5    23502.99    22902.25    585.30 o 
  -3  -9   5      762.59      731.45     91.76 o 
  -2  -9   5      625.95      590.80     68.76 o 
  -1  -9   5    12432.42    12319.53    272.08 o 
   0  -9   5    39902.20    40535.33    638.93 o 
   1  -9   5   116417.78   112322.02   1542.35 o 
   2  -9   5        4.28       -4.09     52.08 o 
   3  -9   5       66.07       47.56     35.63 o 
   4  -9   5     7029.86     6797.68    184.30 o 
   5  -9   5      161.56       74.37     37.22 o 
   6  -9   5      295.41      129.26     64.54 o 
   7  -9   5     7692.00     7576.79    202.71 o 
   8  -9   5     4238.64     4508.07    498.79 o 
   9  -9   5    17761.99    17635.61    549.39 o 
  10  -9   5       49.48        7.44     81.93 o 
  11  -9   5     1769.38     1745.24    166.04 o 
  12  -9   5      722.26      573.49    154.21 o 
  13  -9   5      472.49      626.50    163.85 o 
  14  -9   5      560.59      424.09    159.03 o 
  15  -9   5     9750.78    10592.64    554.21 o 
  16  -9   5     1215.73     1484.32    250.60 o 
 -13  -8   5      136.25      149.40    168.67 o 
 -12  -8   5      650.46      592.92    272.29 o 
 -11  -8   5      300.86      605.60    134.28 o 
 -10  -8   5     7807.22     7631.17    334.45 o 
  -9  -8   5     2825.99     3130.13    166.42 o 
  -8  -8   5      744.80      824.35    112.52 o 
  -7  -8   5     1752.67     1687.44    119.90 o 
  -6  -8   5     1794.26     1859.58    119.13 o 
  -5  -8   5    12813.41    12806.92    296.30 o 
  -4  -8   5       94.36       80.02     46.75 o 
  -3  -8   5      734.84      628.84     71.99 o 
  -2  -8   5    11663.77    11186.15    254.84 o 
  -1  -8   5    14138.09    13869.26    285.07 o 
   0  -8   5    94623.98    95051.39   1316.13 o 
   1  -8   5    16922.20    16127.56    307.24 o 
   2  -8   5     2973.69     3003.34    113.23 o 
   3  -8   5     1570.08     1821.01    122.52 o 
   4  -8   5     4731.12     4698.22    144.23 o 
   5  -8   5      891.90     1066.30     83.76 o 
   6  -8   5     2019.50     2004.78    130.63 o 
   7  -8   5     3320.17     3517.69    209.64 o 
   8  -8   5    90506.75    86781.33   1541.76 o 
   9  -8   5     6905.82     6505.76    479.51 o 
  10  -8   5       68.52      200.65     74.04 o 
  11  -8   5     5232.13     4965.68    262.65 o 
  12  -8   5     3865.71     4144.53    308.43 o 
  13  -8   5     1707.61     1797.57    240.96 o 
  14  -8   5    19116.98    18896.15    756.62 o 
  15  -8   5     3985.15     4602.35    380.72 o 
 -13  -7   5     1213.12     1378.89    383.13 o 
 -12  -7   5     4179.91     4125.63    278.92 o 
 -11  -7   5     5949.55     5540.68    295.20 o 
 -10  -7   5    10034.34    10098.72    378.38 o 
  -9  -7   5     2695.04     2757.24    192.95 o 
  -8  -7   5     9080.81     9526.75    261.05 o 
  -7  -7   5       66.37       63.84     51.40 o 
  -6  -7   5     1574.64     1557.24    105.22 o 
  -5  -7   5     2241.33     2173.35    117.41 o 
  -4  -7   5    13599.32    12607.82    279.99 o 
  -3  -7   5     1029.36      879.20     77.73 o 
  -2  -7   5      667.16      599.23     66.34 o 
  -1  -7   5    22445.05    22038.87    388.59 o 
   0  -7   5    35384.16    34922.24    547.03 o 
   1  -7   5    14614.23    16211.21    300.65 o 
   2  -7   5    30135.08    30796.63    576.34 o 
   3  -7   5       46.18       26.80     28.55 o 
   4  -7   5      174.57       10.99     34.89 o 
   5  -7   5    16080.89    16569.42    505.70 o 
   6  -7   5     2171.11     2341.76    110.09 o 
   7  -7   5   105427.98   103413.87   1771.65 o 
   8  -7   5    57418.57    58615.61   1725.28 o 
   9  -7   5     1950.26     1754.17    219.27 o 
  10  -7   5       58.80       51.08     59.56 o 
  11  -7   5     7229.49     7028.76    280.38 o 
  12  -7   5     3584.18     3074.66    284.33 o 
  13  -7   5     1430.55     1214.44    212.05 o 
  14  -7   5    14213.75    14221.51    631.32 o 
  15  -7   5     4736.19     4679.46    380.72 o 
 -14  -6   5     1072.94     1153.43    180.39 o 
 -13  -6   5     3229.73     3747.30    277.67 o 
 -12  -6   5     1590.05     1490.87    183.64 o 
 -11  -6   5     4271.34     4434.41    351.80 o 
 -10  -6   5      179.06      134.37     86.45 o 
  -9  -6   5    12997.19    13739.12    324.81 o 
  -8  -6   5     1987.19     1974.45    121.08 o 
  -7  -6   5     1297.29     1216.67     95.96 o 
  -6  -6   5     9248.82     9423.48    340.32 o 
  -5  -6   5    45894.64    44325.59    692.73 o 
  -4  -6   5     7043.14     6956.98    248.09 o 
  -3  -6   5      550.67      597.93     76.02 o 
  -2  -6   5    21579.43    20684.40    369.93 o 
  -1  -6   5     8947.16     9675.82    213.36 o 
   0  -6   5     2694.35     2519.48    149.03 o 
   1  -6   5    21342.52    20812.50    349.98 o 
   2  -6   5     2251.19     2832.50    103.65 o 
   3  -6   5     5440.28     4759.57    129.67 o 
   4  -6   5     7174.64     6758.12    161.57 o 
   5  -6   5     4071.14     4614.59    130.19 o 
   6  -6   5    22770.41    22241.60    497.38 o 
   7  -6   5    90287.71    86074.77   1502.51 o 
   8  -6   5    12145.36    11697.76    344.18 o 
   9  -6   5     8179.00     7871.47    277.71 o 
  10  -6   5      992.80     1036.52    124.35 o 
  11  -6   5     1091.23     1091.54     98.73 o 
  12  -6   5     2678.21     2871.68    173.69 o 
  13  -6   5     4922.21     5477.83    269.88 o 
  14  -6   5     5090.67     5180.31    255.91 o 
  15  -6   5    10858.00    10732.39    549.39 o 
 -15  -5   5     9981.59    10252.88   1315.65 o 
 -14  -5   5     2378.26     2304.02    237.19 o 
 -13  -5   5      404.14      371.22    130.12 o 
 -12  -5   5     3087.52     2665.60    224.60 o 
 -11  -5   5       88.18       68.39     80.03 o 
 -10  -5   5     5422.46     5111.15    260.01 o 
  -9  -5   5    15154.45    14968.72    333.13 o 
  -8  -5   5     1531.51     1398.79    100.53 o 
  -7  -5   5      974.66     1141.40     95.24 o 
  -6  -5   5    58922.12    58074.49    967.34 o 
  -5  -5   5    26578.85    26429.16    451.39 o 
  -4  -5   5       89.08       98.03     36.28 o 
  -3  -5   5    16849.47    16874.92    312.99 o 
  -2  -5   5      545.10      420.11     50.09 o 
  -1  -5   5      297.82      472.97    101.26 o 
   0  -5   5     1130.38     1323.93    103.05 o 
   1  -5   5      919.32      968.80     78.34 o 
   2  -5   5    25299.65    27992.21    431.03 o 
   3  -5   5    21177.09    20877.37    424.95 o 
   4  -5   5    10753.94    11264.91    214.79 o 
   5  -5   5    11734.02    11179.84    303.61 o 
   6  -5   5    34835.42    37468.07   1315.65 o 
   7  -5   5       10.09       93.97     54.52 o 
   8  -5   5    12727.80    12589.82    551.80 o 
   9  -5   5    12644.79    12982.29    282.82 o 
  10  -5   5     4262.40     4490.84    161.65 o 
  11  -5   5     3360.88     3186.80    172.51 o 
  12  -5   5      111.45      123.57     64.83 o 
  13  -5   5     3662.09     3738.46    397.59 o 
  14  -5   5    24000.68    24337.78    614.74 o 
  15  -5   5     3626.21     4573.44    366.26 o 
 -15  -4   5    17787.48    17872.16    655.41 o 
 -14  -4   5       40.92      -73.21     73.21 o 
 -13  -4   5     1964.18     1925.20    245.78 o 
 -12  -4   5     1671.70     1424.52    240.96 o 
 -11  -4   5      429.65      395.71    107.30 o 
 -10  -4   5     9671.13     8824.42    455.42 o 
  -9  -4   5      363.48      450.83     88.09 o 
  -8  -4   5     3513.48     3428.44    132.76 o 
  -7  -4   5       70.96       47.18     51.35 o 
  -6  -4   5    38972.43    40375.77    631.17 o 
  -5  -4   5     2133.11     1950.49    107.61 o 
  -4  -4   5     4036.03     4571.63    134.56 o 
  -3  -4   5      172.27      123.20     36.63 o 
  -2  -4   5    11870.19    11678.01    224.97 o 
  -1  -4   5     4977.48     5273.61    150.75 o 
   0  -4   5     3705.28     4115.76    114.91 o 
   1  -4   5    37490.73    36504.52    534.85 o 
   2  -4   5   112143.07   108186.91   1737.93 o 
   3  -4   5    52435.96    53510.49    898.68 o 
   4  -4   5    15103.31    15652.24    445.78 o 
   5  -4   5       43.73       12.05     40.89 o 
   6  -4   5     2914.30     3661.00    165.25 o 
   7  -4   5     2278.40     2617.40    139.85 o 
   8  -4   5    24286.57    26511.31    577.98 o 
   9  -4   5     3880.03     3813.26    145.94 o 
  10  -4   5     3964.24     3944.47    154.34 o 
  11  -4   5     5228.81     5433.27    227.10 o 
  12  -4   5        5.04       31.32     65.06 o 
  13  -4   5    13309.55    12775.28    828.91 o 
  14  -4   5     2140.25     2335.07    187.33 o 
  15  -4   5     2534.67     2679.39    206.14 o 
 -16  -3   5    16928.49    17678.16    600.58 o 
 -15  -3   5       52.73       31.45     96.72 o 
 -14  -3   5      395.32      426.84    119.12 o 
 -13  -3   5     1247.48     1208.90    166.60 o 
 -12  -3   5     2448.88     1982.27    190.74 o 
 -11  -3   5      210.54      280.03     94.69 o 
 -10  -3   5      204.84      356.62     88.60 o 
  -9  -3   5      240.87      199.50     52.70 o 
  -8  -3   5    26350.40    27678.62    473.05 o 
  -7  -3   5        0.80       33.21     32.57 o 
  -6  -3   5     6634.91     7119.29    174.16 o 
  -5  -3   5      102.47      140.17     54.43 o 
  -4  -3   5        2.35       85.25     59.85 o 
  -3  -3   5    53232.74    50911.53    725.32 o 
  -2  -3   5     5111.66     4636.14    164.69 o 
  -1  -3   5     2391.13     2686.04     87.15 o 
   0  -3   5     2759.10     3352.87     93.21 o 
   1  -3   5   132402.91   133231.41   1740.55 o 
   2  -3   5   128497.04   137144.31   2207.24 o 
   3  -3   5     1463.54     1343.64     93.67 o 
   4  -3   5     5246.49     4542.75    165.04 o 
   5  -3   5      403.07      788.86     50.43 o 
   6  -3   5    13668.93    14318.60    272.23 o 
   7  -3   5     1190.89     1121.94     77.58 o 
   8  -3   5     1142.72     1264.52     91.32 o 
   9  -3   5    18459.61    17844.73    515.50 o 
  10  -3   5    34866.61    36199.36    619.84 o 
  11  -3   5        0.73      -35.49     54.32 o 
  12  -3   5     2455.72     2534.35    176.81 o 
  13  -3   5      127.54       86.75     71.56 o 
  14  -3   5     1084.66     1143.21    145.46 o 
  15  -3   5     5180.01     4952.82    253.86 o 
 -16  -2   5      339.11      342.04    130.90 o 
 -15  -2   5     9104.40     9386.15    401.42 o 
 -14  -2   5      944.53      794.37    142.64 o 
 -13  -2   5      532.20      704.01    130.90 o 
 -12  -2   5     5356.28     5583.79    276.96 o 
 -11  -2   5     2390.69     2311.22    233.73 o 
 -10  -2   5     2739.81     2217.47    233.73 o 
  -9  -2   5    34688.20    34409.74    556.99 o 
  -8  -2   5    16538.28    16669.08    311.32 o 
  -7  -2   5        9.50      227.90     62.97 o 
  -6  -2   5      444.12      499.15     50.63 o 
  -5  -2   5     2091.27     2333.03     97.56 o 
  -4  -2   5     3291.31     3048.85     95.29 o 
  -3  -2   5      629.03      390.00     40.93 o 
  -2  -2   5     5761.74     6725.25    147.09 o 
  -1  -2   5        5.68      102.92     26.80 o 
   0  -2   5    21834.69    21432.72    328.38 o 
   1  -2   5    95615.98   100777.93   1331.54 o 
   2  -2   5    17781.10    17016.65    496.38 o 
   3  -2   5      104.36       27.55    132.53 o 
   4  -2   5    36733.48    35947.41    596.14 o 
   5  -2   5     4676.23     5233.66    136.55 o 
   6  -2   5      113.32      -66.61     72.49 o 
   7  -2   5      120.35      135.43     41.81 o 
   8  -2   5    18070.38    17914.15    352.98 o 
   9  -2   5    54422.07    53568.37   1094.53 o 
  10  -2   5    16142.33    14590.09    409.63 o 
  11  -2   5        0.66       75.59     63.68 o 
  12  -2   5     2552.48     2541.16    176.32 o 
  13  -2   5     6649.14     6938.07    282.59 o 
  14  -2   5        3.28      -59.56     59.56 o 
  15  -2   5     1175.26     1281.91    221.68 o 
 -17  -1   5      901.16      684.63    156.75 o 
 -16  -1   5     8362.92     8722.39    460.24 o 
 -15  -1   5     3204.62     3988.01    284.16 o 
 -14  -1   5      451.37      504.07    117.53 o 
 -13  -1   5     1123.56     1157.57    202.41 o 
 -12  -1   5       10.48      127.15     80.03 o 
 -11  -1   5     3969.03     3653.07    469.87 o 
 -10  -1   5     7293.63     6389.38    293.97 o 
  -9  -1   5    14099.60    13648.50    396.46 o 
  -8  -1   5     1057.07      942.43    110.71 o 
  -7  -1   5      321.32      336.64     35.38 o 
  -6  -1   5     4996.86     5267.59    296.38 o 
  -5  -1   5    12173.40    13189.10    238.85 o 
  -4  -1   5    14050.38    14686.99    254.46 o 
  -3  -1   5    74622.91    77408.30   1042.03 o 
  -2  -1   5    10114.97    10803.51    196.26 o 
  -1  -1   5    10536.99    10759.10    291.56 o 
   0  -1   5      945.48     1084.10     49.46 o 
   1  -1   5     9121.29     8340.65    250.60 o 
   2  -1   5      823.24     1148.28     47.05 o 
   3  -1   5    15558.51    16395.51    275.08 o 
   4  -1   5      752.91      696.50     94.88 o 
   5  -1   5    22107.89    22632.85    380.80 o 
   6  -1   5        6.45       -6.12     55.42 o 
   7  -1   5    16008.63    14402.68    295.44 o 
   8  -1   5    43330.43    41097.92    659.00 o 
   9  -1   5    49735.35    51056.82    802.69 o 
  10  -1   5      136.63      232.33     72.73 o 
  11  -1   5      177.14      202.19     74.74 o 
  12  -1   5     3942.04     3770.00    204.38 o 
  13  -1   5     1501.35     1648.27    158.43 o 
  14  -1   5        6.28      -46.92     64.48 o 
  15  -1   5      454.96      616.86    178.31 o 
  16  -1   5     6849.95     8130.02    496.38 o 
 -17   0   5     1309.16     1274.25    194.15 o 
 -16   0   5     2651.97     2652.72    636.14 o 
 -15   0   5     2213.31     2404.32    228.24 o 
 -14   0   5     6774.14     6690.98    546.98 o 
 -13   0   5     5067.17     4276.62    260.54 o 
 -12   0   5      157.91      -11.45     84.34 o 
 -11   0   5     1475.06     1368.59    192.77 o 
 -10   0   5    13189.03    13399.72   1084.32 o 
  -9   0   5     4760.93     4568.29    209.55 o 
  -8   0   5     2731.32     2691.42    161.84 o 
  -7   0   5       50.80       84.09     72.29 o 
  -6   0   5    17874.01    17752.92    412.16 o 
  -5   0   5     3868.02     3789.65     98.74 o 
  -4   0   5   142567.84   144596.67   2919.48 o 
  -3   0   5     5592.38     6398.59    139.21 o 
  -2   0   5    16215.51    15910.22    261.51 o 
  -1   0   5     8866.45     8660.01    170.36 o 
   0   0   5     5266.22     5542.55    163.99 o 
   1   0   5     8765.73     9718.17    178.83 o 
   2   0   5      244.96      455.24     47.10 o 
   3   0   5     9662.32     9204.24    184.99 o 
   4   0   5    70554.70    66490.23    934.96 o 
   5   0   5    10586.39    11686.48    286.22 o 
   6   0   5    16803.83    17240.03    327.52 o 
   7   0   5     2133.70     2540.70    120.84 o 
   8   0   5    41011.05    39666.94    652.00 o 
   9   0   5     1103.22      910.04    115.66 o 
  10   0   5    10150.33     9706.24    313.29 o 
  11   0   5     2796.51     2457.57    212.05 o 
  12   0   5      889.48      777.57    117.23 o 
  13   0   5        2.17       13.01     67.14 o 
  14   0   5     1698.44     1722.74    170.39 o 
  15   0   5     3601.65     3681.88    342.16 o 
  16   0   5    14435.83    15133.41    809.63 o 
 -17   1   5      916.09      828.72    163.14 o 
 -16   1   5        3.09      112.87     96.72 o 
 -15   1   5     9448.32     8807.45    419.27 o 
 -14   1   5    29336.56    29708.60    754.66 o 
 -13   1   5    17511.93    16419.75    500.79 o 
 -12   1   5     1725.24     1823.91    175.47 o 
 -11   1   5    10033.78     9269.99    328.72 o 
 -10   1   5     3361.42     3280.30    204.82 o 
  -9   1   5     6064.38     6079.23    240.08 o 
  -8   1   5     5209.04     4817.22    202.74 o 
  -7   1   5        5.24       -4.82     39.08 o 
  -6   1   5       29.04      -22.49     35.66 o 
  -5   1   5     2370.29     2128.29    161.72 o 
  -4   1   5    43350.82    42802.71    608.90 o 
  -3   1   5    21658.50    22494.27    475.51 o 
  -2   1   5       67.76       27.90     31.18 o 
  -1   1   5        2.03      -10.49     36.14 o 
   0   1   5     4171.52     4378.74    140.11 o 
   1   1   5     4181.13     4520.46    112.18 o 
   2   1   5     3826.26     4228.96    159.57 o 
   3   1   5   108949.72   110694.84   1480.98 o 
   4   1   5    58287.87    58229.56    836.43 o 
   5   1   5    33827.50    34038.76    550.38 o 
   6   1   5      498.22      461.01     62.70 o 
   7   1   5        3.05      -34.97     34.97 o 
   8   1   5      247.71      304.13     77.49 o 
   9   1   5      639.35      837.97    111.84 o 
  10   1   5    21763.11    21153.44    528.16 o 
  11   1   5     2161.94     2196.61    373.49 o 
  12   1   5      133.05      134.12     78.73 o 
  13   1   5     1745.00     1698.18    170.28 o 
  14   1   5      876.39     1082.42    260.24 o 
  15   1   5    10930.27    11545.40    430.58 o 
  16   1   5      164.20       89.90     98.65 o 
 -18   2   5      174.24      101.35    110.71 o 
 -17   2   5        9.17      -71.99     83.44 o 
 -16   2   5     3450.08     2901.63    339.75 o 
 -15   2   5    15787.83    15414.53    512.85 o 
 -14   2   5    29720.62    28624.59    732.44 o 
 -13   2   5     1385.04     1033.79    141.39 o 
 -12   2   5      697.01      798.56    124.35 o 
 -11   2   5     5657.81     5835.82    253.86 o 
 -10   2   5     5889.97     6101.36    250.45 o 
  -9   2   5      135.26      101.64     56.15 o 
  -8   2   5     7784.59     7375.87    248.76 o 
  -7   2   5     8993.41     9072.11    270.90 o 
  -6   2   5    33953.22    33660.77    501.65 o 
  -5   2   5    33039.53    33997.47    788.96 o 
  -4   2   5     4310.51     4095.37    130.86 o 
  -3   2   5    16592.94    18516.85    361.02 o 
  -2   2   5    17323.63    17433.14    345.57 o 
  -1   2   5    14467.35    15317.49    316.97 o 
   0   2   5     1588.71     1508.27     65.91 o 
   1   2   5     8444.22     9303.01    184.60 o 
   2   2   5    79125.09    79420.77   1083.52 o 
   3   2   5   153281.42   147936.67   1952.59 o 
   4   2   5    13491.35    13639.49    268.05 o 
   5   2   5     6067.02     7012.11    187.73 o 
   6   2   5    14580.67    14402.67    314.18 o 
   7   2   5       50.43       82.21     57.63 o 
   8   2   5     6790.90     6481.83    477.10 o 
   9   2   5    11793.70    10831.61    345.77 o 
  10   2   5     9233.81     8520.69    311.68 o 
  11   2   5    28159.83    27083.27    654.25 o 
  12   2   5     3799.47     3781.59    230.00 o 
  13   2   5        0.49      -67.47     67.47 o 
  14   2   5      113.67      194.17     75.82 o 
  15   2   5       32.91      -36.39     83.02 o 
 -18   3   5      953.50      837.64    169.47 o 
 -17   3   5      843.36      753.83    155.02 o 
 -16   3   5     7827.04     8791.71    937.34 o 
 -15   3   5     7018.82     7118.74    336.90 o 
 -14   3   5       87.93       12.65     91.57 o 
 -13   3   5    15127.51    16011.45    487.27 o 
 -12   3   5     2642.57     2965.83    206.14 o 
 -11   3   5      388.25      515.87     97.07 o 
 -10   3   5     4118.40     4090.86    216.86 o 
  -9   3   5      565.05      510.06     84.99 o 
  -8   3   5    23619.12    26601.22    577.42 o 
  -7   3   5    88031.34    86723.21   1184.33 o 
  -6   3   5     4239.53     5483.85    141.89 o 
  -5   3   5     1337.14     1263.40     74.88 o 
  -4   3   5      417.44      675.40     57.63 o 
  -3   3   5    23634.46    24570.52    458.33 o 
  -2   3   5     6543.69     7030.10    181.14 o 
  -1   3   5      126.58      233.25     41.68 o 
   0   3   5        5.66        1.31     22.90 o 
   1   3   5       14.60       -1.06     23.25 o 
   2   3   5    81304.08    84831.88   1159.10 o 
   3   3   5    15892.50    15748.62    298.61 o 
   4   3   5     2365.06     2068.35     97.37 o 
   5   3   5     1890.54     1727.23    123.35 o 
   6   3   5     1636.50     1991.82    114.90 o 
   7   3   5     7835.18     8012.97    294.75 o 
   8   3   5     1717.36     1532.30    144.80 o 
   9   3   5      807.49      622.62    132.53 o 
  10   3   5    69302.91    67430.23   1306.82 o 
  11   3   5    22150.08    22285.69    589.41 o 
  12   3   5     3962.83     3614.01    231.65 o 
  13   3   5     1989.71     1985.46    181.73 o 
  14   3   5       71.85        4.43     83.44 o 
  15   3   5     1933.84     1700.59    200.71 o 
 -18   4   5      633.82      842.00    183.13 o 
 -17   4   5     3582.39     3499.67    310.84 o 
 -16   4   5     3315.32     3264.99    262.65 o 
 -15   4   5       66.76       12.05     81.78 o 
 -14   4   5    16387.22    17023.33    713.24 o 
 -13   4   5     2194.81     2073.20    188.92 o 
 -12   4   5     1292.33     1156.68    139.59 o 
 -11   4   5      122.21      283.05    137.35 o 
 -10   4   5     3976.28     3799.84    192.51 o 
  -9   4   5      347.18      310.51     39.30 o 
  -8   4   5    32121.18    30728.99    483.56 o 
  -7   4   5     6646.00     6649.65    156.02 o 
  -6   4   5     6039.92     6022.83    171.34 o 
  -5   4   5     1597.98     2093.32     98.12 o 
  -4   4   5     1531.93     1624.30     86.85 o 
  -3   4   5     2612.90     2639.19    122.89 o 
  -2   4   5    40292.80    40232.05    701.90 o 
  -1   4   5    15326.05    15352.79    270.63 o 
   0   4   5    14172.34    14777.19    270.69 o 
   1   4   5      604.30      631.09     51.27 o 
   2   4   5    11076.11    10166.49    310.58 o 
   3   4   5      791.48     1033.66     76.66 o 
   4   4   5     3468.11     3937.06    157.95 o 
   5   4   5    11749.66    11231.38    333.75 o 
   6   4   5        9.55       29.83     62.97 o 
   7   4   5     7655.40     7407.25    428.91 o 
   8   4   5       76.71        1.20     67.14 o 
   9   4   5    49947.02    50190.72   1035.87 o 
  10   4   5    41017.91    40408.74    890.99 o 
  11   4   5     7906.45     7576.91    323.25 o 
  12   4   5        1.60       27.47     64.81 o 
  13   4   5      118.73       41.03     69.25 o 
  14   4   5     1764.13     1827.73    204.46 o 
 -18   5   5     1152.03     1215.75    185.51 o 
 -17   5   5     1675.14     1609.62    298.79 o 
 -16   5   5     1853.50     2072.84    214.36 o 
 -15   5   5     6897.59     6875.86    356.62 o 
 -14   5   5    12167.85    11558.14    412.29 o 
 -13   5   5     5293.47     5426.36    267.49 o 
 -12   5   5    18433.95    18412.99    511.16 o 
 -11   5   5     1064.67     1291.62    139.22 o 
 -10   5   5      837.79      833.10    108.89 o 
  -9   5   5    15697.70    15407.30    388.54 o 
  -8   5   5    10860.17    11271.45    271.97 o 
  -7   5   5    33679.35    35441.25    654.07 o 
  -6   5   5    18164.88    19058.06    457.83 o 
  -5   5   5    18695.97    21881.89    437.88 o 
  -4   5   5     7845.60     8084.92    210.95 o 
  -3   5   5    23655.97    22339.25    434.23 o 
  -2   5   5    43908.14    43589.02    758.05 o 
  -1   5   5     1006.39      997.76     57.94 o 
   0   5   5    49047.61    50465.64    964.66 o 
   1   5   5      463.18      420.79     45.74 o 
   2   5   5     4692.19     4611.93    131.37 o 
   3   5   5    10108.27     8281.82    195.84 o 
   4   5   5      384.77      310.51     74.74 o 
   5   5   5     3699.86     4506.81    281.92 o 
   6   5   5    27931.69    27193.16    649.11 o 
   7   5   5       33.65       22.72     69.40 o 
   8   5   5     1337.79     1340.00    159.73 o 
   9   5   5    12429.54    11811.51    408.24 o 
  10   5   5     2258.27     2348.71    160.24 o 
  11   5   5     2923.89     3062.27    191.32 o 
  12   5   5     1208.54     1402.45    138.94 o 
  13   5   5       30.82       75.50    137.35 o 
  14   5   5     1848.76     2419.25    346.98 o 
 -18   6   5      246.54      273.99    115.71 o 
 -17   6   5     1145.22      882.01    164.62 o 
 -16   6   5      715.40      963.79    185.54 o 
 -15   6   5     3649.80     3545.79    303.61 o 
 -14   6   5     1335.68     1216.85    163.85 o 
 -13   6   5    25595.55    26315.95    696.38 o 
 -12   6   5    12745.94    12378.07    400.39 o 
 -11   6   5     2594.22     2424.07    250.60 o 
 -10   6   5     2797.05     2751.30    125.23 o 
  -9   6   5     2564.33     2224.24    120.48 o 
  -8   6   5    12633.78    12389.15    302.12 o 
  -7   6   5    29575.38    30101.31    581.97 o 
  -6   6   5     3660.30     4016.73    149.82 o 
  -5   6   5       18.96       53.01     37.48 o 
  -4   6   5    55337.87    57302.80    985.25 o 
  -3   6   5    32866.71    33572.28    612.74 o 
  -2   6   5     9490.94     9851.60    198.67 o 
  -1   6   5    55613.80    57271.98   1141.68 o 
   0   6   5     1679.94     1675.39     73.73 o 
   1   6   5      365.38      415.64     42.84 o 
   2   6   5      380.32      480.30     50.01 o 
   3   6   5       65.75       70.87     56.74 o 
   4   6   5     2879.14     3382.76    185.94 o 
   5   6   5    27620.87    28429.47    659.22 o 
   6   6   5     3992.49     3263.35    207.79 o 
   7   6   5     2836.44     2692.39    619.27 o 
   8   6   5       23.66       37.35     90.94 o 
   9   6   5       26.30      -55.30     55.30 o 
  10   6   5     3497.69     3164.24    240.80 o 
  11   6   5     2869.10     2710.85    229.85 o 
  12   6   5     4314.88     4822.94    292.28 o 
  13   6   5     3919.79     4041.22    284.56 o 
 -18   7   5        0.53       55.01    142.17 o 
 -17   7   5     5583.00     5914.70    340.31 o 
 -16   7   5        1.92      -69.35     69.80 o 
 -15   7   5       18.77       48.19    120.48 o 
 -14   7   5    17859.75    19426.26    795.17 o 
 -13   7   5    34219.41    31382.74   1055.41 o 
 -12   7   5     4200.32     4689.10    332.53 o 
 -11   7   5     4213.29     3894.36    158.69 o 
 -10   7   5     5314.75     5678.01    332.53 o 
  -9   7   5     1610.56     1302.76     98.96 o 
  -8   7   5    16699.28    15618.44    364.89 o 
  -7   7   5     1254.72     1303.53     98.65 o 
  -6   7   5    12786.82    13379.86    908.42 o 
  -5   7   5      955.11      943.54     80.94 o 
  -4   7   5     2163.77     2028.20    134.94 o 
  -3   7   5    18772.40    18711.31    326.17 o 
  -2   7   5     5344.97     5731.22    139.39 o 
  -1   7   5     1950.39     2219.37    172.12 o 
   0   7   5    12186.02    11996.18    288.25 o 
   1   7   5      989.07      991.84    108.89 o 
   2   7   5     2854.04     2599.78    168.04 o 
   3   7   5     9662.13     9246.22    311.46 o 
   4   7   5    40792.43    37272.68    891.55 o 
   5   7   5    56336.31    54820.05   1102.36 o 
   6   7   5     1656.42     1493.54    111.31 o 
   7   7   5       49.97       79.82     87.75 o 
   8   7   5     1574.74     1747.39    195.39 o 
   9   7   5       61.12       83.37     99.53 o 
  10   7   5     1283.15     1631.64    196.24 o 
  11   7   5     2457.61     2671.15    342.16 o 
  12   7   5     1191.60     1238.52    183.92 o 
 -18   8   5       90.29        0.00    144.58 o 
 -17   8   5        4.99     -130.12    130.12 o 
 -16   8   5      613.59      559.03    187.95 o 
 -15   8   5      670.47      718.06    192.77 o 
 -14   8   5    32838.02    32385.13   1108.42 o 
 -13   8   5     1372.31     1585.52    245.78 o 
 -12   8   5       89.57       38.55     96.38 o 
 -11   8   5       28.61       -0.17     44.51 o 
 -10   8   5    12100.76    11767.47    315.94 o 
  -9   8   5      561.19      647.52     80.96 o 
  -8   8   5     5917.71     6219.67    212.80 o 
  -7   8   5      765.09      842.98    166.26 o 
  -6   8   5    47093.91    47753.96    867.98 o 
  -5   8   5    25839.07    28248.60    614.45 o 
  -4   8   5      661.66      637.35     64.16 o 
  -3   8   5      162.18      189.68     33.94 o 
  -2   8   5      758.95      828.80     66.99 o 
  -1   8   5    28319.22    28626.23    632.12 o 
   0   8   5     1071.51     1116.68    161.44 o 
   1   8   5      693.60      695.47    100.14 o 
   2   8   5       39.62      143.13    106.02 o 
   3   8   5     7521.75     7998.29    298.04 o 
   4   8   5    51622.66    52237.49   1066.59 o 
   5   8   5      872.52      640.45    115.26 o 
   6   8   5      289.39      368.47    250.60 o 
   7   8   5      798.38     1101.82    160.55 o 
   8   8   5      567.47      815.14    149.33 o 
   9   8   5      487.71      340.81    146.99 o 
  10   8   5        6.29       -7.11     97.07 o 
  11   8   5     2822.57     3302.83    518.07 o 
 -18   9   5     2430.34     1980.70    337.35 o 
 -17   9   5    10039.22    10303.48    612.04 o 
 -16   9   5       29.99       14.46    120.48 o 
 -15   9   5     6807.21     6573.41    448.19 o 
 -14   9   5      305.58        0.00    125.30 o 
 -13   9   5    13211.11    13763.68    616.86 o 
 -12   9   5    11718.81     9715.54    486.74 o 
 -11   9   5      362.89      258.98     69.88 o 
 -10   9   5     1381.89     1297.27    116.95 o 
  -9   9   5     1305.36     1385.95    115.71 o 
  -8   9   5    11405.80    11001.98    304.97 o 
  -7   9   5    30961.10    31178.05    628.16 o 
  -6   9   5    41905.45    44915.72    832.80 o 
  -5   9   5     9270.79     9126.91    250.10 o 
  -4   9   5     3229.23     3300.96    167.03 o 
  -3   9   5     2767.20     2806.64    175.63 o 
  -2   9   5     5501.06     5127.92    218.01 o 
  -1   9   5      241.15      414.42     85.19 o 
   0   9   5     5401.82     5175.91    228.32 o 
   1   9   5      630.21      283.25     82.19 o 
   2   9   5       56.65      185.36     69.80 o 
   3   9   5     8450.11     8343.34    318.28 o 
   4   9   5     5763.24     5657.41    270.77 o 
   5   9   5      167.19      339.06    101.58 o 
   6   9   5     9677.53     9161.57    376.54 o 
   7   9   5      330.33      253.91    112.30 o 
   8   9   5      121.83       17.33    127.71 o 
   9   9   5      501.38      288.16    129.65 o 
  10   9   5     2294.21     2720.67    708.42 o 
  11   9   5    26317.55    27860.97   1033.72 o 
 -18  10   5    13766.35    13276.94    732.52 o 
 -17  10   5     1217.31     1262.63    260.24 o 
 -16  10   5     2363.79     2187.92    313.25 o 
 -15  10   5     5908.92     6226.43    443.37 o 
 -14  10   5     6554.76     6236.07    414.45 o 
 -13  10   5    11972.80    11368.53    544.57 o 
 -12  10   5     5132.65     5464.99    356.62 o 
 -11  10   5      114.58       93.97     61.06 o 
 -10  10   5     4302.79     4078.72    185.51 o 
  -9  10   5     6286.95     6053.58    224.91 o 
  -8  10   5     6677.10     6995.83    308.43 o 
  -7  10   5     9209.06     9718.23    284.73 o 
  -6  10   5     3921.79     3840.14    207.23 o 
  -5  10   5     2548.97     2474.86    109.77 o 
  -4  10   5      160.32      134.14     34.72 o 
  -3  10   5      264.65      278.20    106.02 o 
  -2  10   5     6296.05     6401.90    260.67 o 
  -1  10   5    40632.85    38693.66    831.48 o 
   0  10   5     1272.75     1465.83    163.85 o 
   1  10   5     1858.57     1577.08    250.60 o 
   2  10   5     6844.25     6809.85    525.29 o 
   3  10   5     3561.38     3288.63    224.60 o 
   4  10   5      686.75      569.23    118.69 o 
   5  10   5     9239.72     8369.16    392.77 o 
   6  10   5      402.06      309.42    137.35 o 
   7  10   5     1242.78     1454.21    197.59 o 
   8  10   5     1086.96     1374.72    201.17 o 
   9  10   5     1095.44      947.48    182.56 o 
  10  10   5     7629.68     7774.71    925.29 o 
 -17  11   5     1994.80     2303.59    342.16 o 
 -16  11   5     5362.53     5402.34    448.19 o 
 -15  11   5      330.30      173.49    139.76 o 
 -14  11   5      373.66      568.67    168.67 o 
 -13  11   5     2344.84     2530.09    284.33 o 
 -12  11   5     4533.21     4951.84    551.80 o 
 -11  11   5    28897.59    28014.84    621.06 o 
 -10  11   5     3399.51     3168.46    175.27 o 
  -9  11   5      322.18      323.62     76.16 o 
  -8  11   5     5046.44     6129.88    229.09 o 
  -7  11   5       15.67       -9.04     53.26 o 
  -6  11   5     1733.00     1847.81    106.59 o 
  -5  11   5     5070.56     5036.47    455.42 o 
  -4  11   5      612.61      629.82    103.61 o 
  -3  11   5      444.85      501.91    200.00 o 
  -2  11   5    32685.60    30488.26    867.46 o 
  -1  11   5     5276.89     5052.02    308.43 o 
   0  11   5     2592.48     2583.32    195.92 o 
   1  11   5    11750.71    10834.40    381.48 o 
   2  11   5      235.05      307.42     96.00 o 
   3  11   5      950.73      783.63    274.70 o 
   4  11   5      661.44      637.20    128.29 o 
   5  11   5      111.25       75.31     99.45 o 
   6  11   5     7460.13     7595.92    946.98 o 
   7  11   5     4286.06     4648.48    323.75 o 
   8  11   5     1271.53     1371.20    208.33 o 
   9  11   5      257.46      337.35    138.79 o 
 -17  12   5        1.33       33.73    134.94 o 
 -16  12   5     2014.63     2274.67    318.07 o 
 -15  12   5      350.25      457.83    178.31 o 
 -14  12   5      310.51      356.62    149.40 o 
 -13  12   5     6961.56     7561.35    433.73 o 
 -12  12   5    33711.73    32651.86    910.83 o 
 -11  12   5    33592.26    33756.34    724.13 o 
 -10  12   5      102.46      104.75     63.68 o 
  -9  12   5     3661.63     3468.54    184.57 o 
  -8  12   5      824.38      762.84    101.55 o 
  -7  12   5     1063.93      954.75    130.82 o 
  -6  12   5     8872.32     9104.58    332.13 o 
  -5  12   5     1016.72      783.76    120.65 o 
  -4  12   5    13389.85    13555.44    422.39 o 
  -3  12   5       14.34      -56.15     56.15 o 
  -2  12   5     2267.59     1819.51    173.79 o 
  -1  12   5      331.49      240.57     83.44 o 
   0  12   5      899.33     1023.73    149.40 o 
   1  12   5      980.39      976.08    147.97 o 
   2  12   5     1515.80     1561.67    240.96 o 
   3  12   5      648.46      479.14    117.96 o 
   4  12   5     1003.32      978.55    192.77 o 
   5  12   5    16735.42    16402.83    571.08 o 
   6  12   5    17114.84    17734.54    600.58 o 
   7  12   5     3728.13     3150.58    288.15 o 
 -16  13   5       36.38       14.46    130.12 o 
 -15  13   5      360.30      361.44    149.40 o 
 -14  13   5     1808.60     1681.91    255.42 o 
 -13  13   5    11680.70    11807.08    554.21 o 
 -12  13   5    33889.81    34394.68    753.08 o 
 -11  13   5      110.52      146.46     78.16 o 
 -10  13   5      617.32      775.89    111.84 o 
  -9  13   5       37.71       91.57     96.38 o 
  -8  13   5        0.07      -19.69     89.16 o 
  -7  13   5       41.21       90.86     69.80 o 
  -6  13   5       73.20      132.69     76.62 o 
  -5  13   5     6145.81     6149.46    282.78 o 
  -4  13   5    20873.07    21544.79    586.09 o 
  -3  13   5        8.13       58.42     69.80 o 
  -2  13   5      322.71      274.70     92.56 o 
  -1  13   5       47.42       51.04     74.74 o 
   0  13   5     2090.10     1934.28    195.92 o 
   1  13   5     5655.39     5398.06    287.57 o 
   2  13   5      862.63      474.69    119.27 o 
   3  13   5      452.75      281.96    110.71 o 
   4  13   5     3559.00     2925.84    797.58 o 
   5  13   5    20437.36    20633.69    655.41 o 
   6  13   5     7524.77     7703.75    410.27 o 
 -16  14   5     2359.98     3040.93    346.98 o 
 -15  14   5      614.46      371.08    163.85 o 
 -14  14   5     3517.73     3518.03    332.53 o 
 -13  14   5    11917.42    10872.15    520.48 o 
 -12  14   5        2.96      149.40    120.48 o 
 -11  14   5     8641.98     8587.84    462.64 o 
 -10  14   5       88.17       70.82     78.16 o 
  -9  14   5        3.64        7.73     73.21 o 
  -8  14   5     4037.10     4507.81    257.91 o 
  -7  14   5     5405.62     4887.81    301.20 o 
  -6  14   5      687.73      721.69    132.38 o 
  -5  14   5    38131.44    36220.17   1139.74 o 
  -4  14   5     8942.61     8508.45    350.55 o 
  -3  14   5       81.92       60.97     86.75 o 
  -2  14   5      742.44      471.39    144.58 o 
  -1  14   5      784.85      885.60    146.06 o 
   0  14   5     2601.00     2411.09    228.24 o 
   1  14   5      826.79      635.62    137.98 o 
   2  14   5        1.91      -78.16     78.16 o 
   3  14   5     1962.00     2266.65    234.84 o 
   4  14   5     3278.66     3481.05    287.81 o 
   5  14   5     2977.65     3148.23    301.20 o 
 -12  15   5    16694.67    16876.89    703.61 o 
 -11  15   5     3151.46     3286.40    242.78 o 
 -10  15   5     4296.34     3949.53    263.45 o 
  -9  15   5      186.10       45.78     81.78 o 
  -8  15   5       78.25      117.04     82.19 o 
  -7  15   5      513.50      701.54    132.38 o 
  -6  15   5    17393.71    17606.27    548.51 o 
  -5  15   5    13083.97    12748.57    453.22 o 
  -4  15   5      448.81      240.20    197.59 o 
  -3  15   5       10.11      -58.43     67.90 o 
  -2  15   5        9.01      -59.11     83.44 o 
  -1  15   5       59.88      129.15    102.06 o 
   0  15   5     1874.28     1743.00    207.53 o 
   1  15   5     6133.17     6872.56    348.98 o 
   2  15   5     6512.73     7118.03    362.91 o 
   3  15   5      366.76      386.38    159.03 o 
 -12  16   5     4664.26     4726.50    385.54 o 
 -11  16   5     4341.39     4237.78    322.89 o 
 -10  16   5     9046.58     9630.51    398.00 o 
  -9  16   5     3256.55     3377.42    258.38 o 
  -8  16   5       80.34       55.78     79.59 o 
  -7  16   5      716.19      663.81    139.22 o 
  -6  16   5     9203.63     9592.87    401.94 o 
  -5  16   5     3989.18     4098.23    359.03 o 
  -4  16   5     2242.73     1834.77    202.74 o 
  -3  16   5      615.86      552.29    137.98 o 
  -2  16   5      844.82      684.38    146.53 o 
  -1  16   5     1614.66     1477.14    195.92 o 
   0  16   5    14847.79    14151.98    523.07 o 
   1  16   5      286.33      260.49    130.90 o 
 -12  17   5      188.37      222.43    109.77 o 
 -11  17   5    11578.49    11437.56    455.26 o 
 -10  17   5    10968.53    11406.66    836.13 o 
  -9  17   5     5354.34     5915.97    335.02 o 
  -8  17   5       50.81       -9.20     90.01 o 
  -7  17   5     7684.81     7830.38    385.54 o 
  -6  17   5      620.57      888.61    212.05 o 
  -5  17   5     1861.50     1999.44    224.60 o 
  -4  17   5     2038.44     2101.04    226.44 o 
  -3  17   5      423.24      261.66    156.62 o 
  -2  17   5       33.56      -14.10     91.82 o 
  -1  17   5     3750.11     3607.40    297.81 o 
  -9  18   5        2.48       68.73    102.89 o 
  -8  18   5      794.55      720.73    168.67 o 
  -7  18   5      196.21       44.19    100.48 o 
  -6  18   5     2057.99     2085.71    233.41 o 
  -5  18   5        0.55        7.48     98.65 o 
   2 -18   6        0.64      -40.65    110.84 o 
   3 -18   6      414.11      448.85    151.81 o 
   4 -18   6     1491.11     1614.47    453.01 o 
   5 -18   6    10141.95    11089.13    439.08 o 
   6 -18   6    14153.53    14190.39    505.56 o 
   7 -18   6      208.83      402.34    163.85 o 
   8 -18   6      756.64      708.42    226.50 o 
   9 -18   6      929.95      959.02    240.96 o 
  10 -18   6      357.55      409.63    192.77 o 
  -1 -17   6     2235.17     2145.06    252.49 o 
   0 -17   6     5382.28     5902.44    419.27 o 
   1 -17   6      179.85       96.38    105.64 o 
   2 -17   6     2900.81     2517.94    243.49 o 
   3 -17   6     6526.25     6663.74    335.33 o 
   4 -17   6     6520.89     7273.25    348.68 o 
   5 -17   6    27623.32    28351.70   1113.24 o 
   6 -17   6     3874.16     3524.50    255.71 o 
   7 -17   6      125.54       66.93    187.95 o 
   8 -17   6       17.55       11.57     86.75 o 
   9 -17   6      175.25      395.18    183.13 o 
  10 -17   6        0.44     -110.84    125.30 o 
  11 -17   6     3684.23     3802.36    409.63 o 
  12 -17   6       20.47      308.43    183.13 o 
  -3 -16   6     1806.50     1637.52    226.41 o 
  -2 -16   6      122.05       12.01    100.14 o 
  -1 -16   6     3394.85     3384.12    290.15 o 
   0 -16   6      172.16      294.17    121.40 o 
   1 -16   6     2465.69     2110.15    217.77 o 
   2 -16   6     2255.65     2284.63    218.09 o 
   3 -16   6       74.21       37.37     89.16 o 
   4 -16   6     9448.55     9640.33    385.86 o 
   5 -16   6    13203.97    13119.49    660.23 o 
   6 -16   6     2959.64     2726.04    440.96 o 
   7 -16   6     6778.07     7000.81    314.94 o 
   8 -16   6      284.65      210.67     92.53 o 
   9 -16   6      100.54      119.69     83.02 o 
  10 -16   6     1193.44     1436.13    279.51 o 
  11 -16   6      137.25      120.48    130.12 o 
  12 -16   6    19052.90    19937.10    901.19 o 
  13 -16   6     5358.75     5479.45    496.38 o 
  -5 -15   6     3677.86     4768.34    621.68 o 
  -4 -15   6     1877.91     1911.81    296.38 o 
  -3 -15   6       92.01     -120.48    151.81 o 
  -2 -15   6      193.42      111.14    106.51 o 
  -1 -15   6      919.70      973.48    255.42 o 
   0 -15   6     7847.64     8034.63    363.86 o 
   1 -15   6     2353.53     2342.10    245.78 o 
   2 -15   6     1841.13     1608.65    181.72 o 
   3 -15   6     1331.15     1381.23    168.45 o 
   4 -15   6    13298.53    13053.81    438.17 o 
   5 -15   6     2033.69     2057.78    238.55 o 
   6 -15   6    16310.67    17318.03    509.49 o 
   7 -15   6      923.80      945.22    168.67 o 
   8 -15   6      721.75      742.83    137.60 o 
   9 -15   6     7211.68     7646.20    255.22 o 
  10 -15   6      643.01      754.03    133.03 o 
  11 -15   6    17518.04    17917.20    544.94 o 
  12 -15   6    13977.66    15758.84    771.07 o 
  13 -15   6     2661.36     3614.41    404.81 o 
  14 -15   6      696.75      838.54    231.32 o 
  -6 -14   6       25.81     -104.26    104.26 o 
  -5 -14   6     1280.34     1755.52    219.93 o 
  -4 -14   6      221.70       83.24    101.20 o 
  -3 -14   6     2893.45     2813.54    254.71 o 
  -2 -14   6      847.06      595.80    149.33 o 
  -1 -14   6    21747.91    22399.55    807.22 o 
   0 -14   6     6643.10     6367.07    306.64 o 
   1 -14   6      155.67      107.01     82.19 o 
   2 -14   6    10257.99    10252.98    372.85 o 
   3 -14   6     2151.84     2115.03    568.67 o 
   4 -14   6      563.43      484.14    151.81 o 
   5 -14   6     6625.25     7058.39    229.07 o 
   6 -14   6     3998.93     4129.68    182.36 o 
   7 -14   6     5145.38     5132.76    342.97 o 
   8 -14   6    14169.14    14674.84    355.81 o 
   9 -14   6     3085.09     2724.90    158.82 o 
  10 -14   6     1103.44     1028.75    114.78 o 
  11 -14   6    16351.35    16249.66    571.08 o 
  12 -14   6     1902.80     1860.22    298.79 o 
  13 -14   6     8210.58     9315.54    559.03 o 
  14 -14   6     1619.00     2178.29    327.71 o 
  15 -14   6      238.90      327.71    178.31 o 
  -8 -13   6      187.71      186.21    122.54 o 
  -7 -13   6      431.71      388.19    149.40 o 
  -6 -13   6      338.87      327.32    125.05 o 
  -5 -13   6     1090.92     1104.58    171.46 o 
  -4 -13   6     2618.95     2660.27    250.60 o 
  -3 -13   6      101.18       22.46    156.62 o 
  -2 -13   6     6473.68     5930.55    308.67 o 
  -1 -13   6    13164.37    12769.92    439.08 o 
   0 -13   6     2034.11     1981.40    185.51 o 
   1 -13   6     2613.16     2930.73    209.05 o 
   2 -13   6       39.20       43.67     50.96 o 
   3 -13   6        2.77      -40.99     40.99 o 
   4 -13   6     2178.61     2023.21    131.56 o 
   5 -13   6      592.46      566.83     84.19 o 
   6 -13   6    10806.56    11585.99    295.88 o 
   7 -13   6    12958.29    12657.01    311.93 o 
   8 -13   6     6323.04     6706.45    221.06 o 
   9 -13   6     1187.07     1175.04    111.73 o 
  10 -13   6      238.82      336.28     96.30 o 
  11 -13   6      150.71      190.70     92.53 o 
  12 -13   6      652.76      720.91    207.23 o 
  13 -13   6    10311.81    10284.21    578.31 o 
  14 -13   6     7184.43     8231.22    520.48 o 
  15 -13   6      611.44      693.97    207.23 o 
  16 -13   6     1828.36     2245.75    332.53 o 
  -9 -12   6      128.00       53.01    187.95 o 
  -8 -12   6       10.36       -0.46    137.35 o 
  -7 -12   6      103.90      163.20    106.98 o 
  -6 -12   6     2236.07     2424.67    467.46 o 
  -5 -12   6      384.48      270.89    116.68 o 
  -4 -12   6      778.60      692.04    137.25 o 
  -3 -12   6     2204.46     2331.27    213.03 o 
  -2 -12   6     3750.43     3651.86    242.81 o 
  -1 -12   6     2001.36     2035.02    129.56 o 
   0 -12   6      249.05      317.50     62.51 o 
   1 -12   6      807.50      903.38     94.80 o 
   2 -12   6     3219.94     3320.61    155.66 o 
   3 -12   6     6290.68     6237.17    198.73 o 
   4 -12   6      768.09      813.92     88.09 o 
   5 -12   6     6849.19     6942.42    501.42 o 
   6 -12   6    35888.04    35356.39    613.13 o 
   7 -12   6    24968.42    25547.73    484.40 o 
   8 -12   6       12.25      -23.78     45.38 o 
   9 -12   6      193.33      177.44     59.43 o 
  10 -12   6     2881.25     2608.37    150.84 o 
  11 -12   6     1625.79     1841.37    269.88 o 
  12 -12   6     4188.54     4400.99    277.10 o 
  13 -12   6     1986.87     1918.05    289.15 o 
  14 -12   6      845.55     1219.26    250.60 o 
  15 -12   6    10532.91    10761.31    592.76 o 
  16 -12   6       17.03      -91.57    125.30 o 
 -10 -11   6      256.48      549.39    255.42 o 
  -9 -11   6       81.88      173.49    212.05 o 
  -8 -11   6     1752.43     1731.59    193.36 o 
  -7 -11   6      944.57     1014.35    245.78 o 
  -6 -11   6      422.44      316.23    113.48 o 
  -5 -11   6      481.81      444.30    119.17 o 
  -4 -11   6    18756.14    17612.85    391.51 o 
  -3 -11   6     3368.43     3251.24    156.91 o 
  -2 -11   6       66.08       56.63     61.99 o 
  -1 -11   6     1431.39     1428.76    107.86 o 
   0 -11   6     2069.35     2239.84    124.42 o 
   1 -11   6    11789.79    11534.19    296.90 o 
   2 -11   6     5279.20     4820.62    167.70 o 
   3 -11   6    10449.65    11224.70    267.74 o 
   4 -11   6       96.71      138.51     50.27 o 
   5 -11   6    11803.68    12301.66    287.45 o 
   6 -11   6    26597.55    27092.64    491.96 o 
   7 -11   6     9874.95    10088.18    258.10 o 
   8 -11   6        2.12      -12.94     41.49 o 
   9 -11   6     2717.17     2724.48    141.97 o 
  10 -11   6     8273.52     8229.50    339.23 o 
  11 -11   6      148.58       55.14     73.21 o 
  12 -11   6        5.17       42.88     83.44 o 
  13 -11   6     4849.36     5065.00    385.54 o 
  14 -11   6    22065.40    21932.25    867.46 o 
  15 -11   6      999.59      886.74    216.86 o 
  16 -11   6      564.08      742.16    216.86 o 
 -11 -10   6     3011.73     3238.51    433.73 o 
 -10 -10   6        3.00      173.49    187.95 o 
  -9 -10   6      147.89       77.11    159.03 o 
  -8 -10   6     3129.60     2620.64    366.26 o 
  -7 -10   6     1212.41     1474.63    127.92 o 
  -6 -10   6    12348.67    11768.30    392.97 o 
  -5 -10   6     6005.54     5694.66    205.45 o 
  -4 -10   6    13273.40    12981.47    314.35 o 
  -3 -10   6       22.54       18.20     49.19 o 
  -2 -10   6     2305.76     2439.46    131.42 o 
  -1 -10   6      222.07      130.80     49.49 o 
   0 -10   6      911.71      858.15    122.75 o 
   1 -10   6     6028.89     5900.73    181.06 o 
   2 -10   6    39864.11    41443.33    663.43 o 
   3 -10   6      443.77      710.48     75.08 o 
   4 -10   6      215.10      314.36     56.95 o 
   5 -10   6      266.65      313.12     54.93 o 
   6 -10   6    19100.51    18235.27    362.88 o 
   7 -10   6      820.71      748.01     77.89 o 
   8 -10   6    26114.13    24985.09    465.79 o 
   9 -10   6       25.29       37.68     47.60 o 
  10 -10   6     8198.41     9370.65    465.05 o 
  11 -10   6     3133.14     3448.83    226.44 o 
  12 -10   6     3982.24     3715.21    240.08 o 
  13 -10   6    20332.90    19734.69    785.53 o 
  14 -10   6    10492.08    11696.24    592.76 o 
  15 -10   6        0.61      -91.57    110.84 o 
  16 -10   6     1128.94     1180.71    245.78 o 
 -12  -9   6     2503.68     2380.69    371.08 o 
 -11  -9   6     1382.56     1474.68    318.07 o 
 -10  -9   6      510.45      619.14    130.37 o 
  -9  -9   6      618.65      501.56    284.33 o 
  -8  -9   6     1511.35     1651.25    135.16 o 
  -7  -9   6     2256.47     2168.90    141.16 o 
  -6  -9   6       21.55      154.46     76.05 o 
  -5  -9   6     8989.52     8913.39    334.58 o 
  -4  -9   6     2760.75     2665.45    136.03 o 
  -3  -9   6     2947.40     2603.76    129.36 o 
  -2  -9   6       11.50      -13.89     40.28 o 
  -1  -9   6    19294.73    19284.25    378.11 o 
   0  -9   6     2602.44     2466.77    121.14 o 
   1  -9   6    75167.38    76976.98   1104.41 o 
   2  -9   6     1042.52     1011.38     82.42 o 
   3  -9   6    10310.33    10642.90    243.67 o 
   4  -9   6     3397.56     3438.93    174.46 o 
   5  -9   6     3317.84     3348.99    128.11 o 
   6  -9   6     3581.11     4249.78    145.94 o 
   7  -9   6    12424.11    12538.61    246.11 o 
   8  -9   6     3137.67     3310.90    141.50 o 
   9  -9   6    19841.39    18981.37    502.56 o 
  10  -9   6     7541.27     7503.47    298.16 o 
  11  -9   6     4808.95     4693.28    239.79 o 
  12  -9   6     2714.43     2476.09    205.13 o 
  13  -9   6    16415.67    17763.63    732.52 o 
  14  -9   6     1129.41     1204.80    231.32 o 
  15  -9   6     8018.19     9286.63    544.57 o 
  16  -9   6      361.27      438.55    183.13 o 
 -13  -8   6      288.76      308.43    187.95 o 
 -12  -8   6      575.13      536.86    141.22 o 
 -11  -8   6      395.52      547.28    127.23 o 
 -10  -8   6     6392.30     6658.35    378.31 o 
  -9  -8   6    18212.42    18481.58    415.32 o 
  -8  -8   6     4761.59     5008.36    195.93 o 
  -7  -8   6     5371.06     5369.55    193.66 o 
  -6  -8   6     2732.41     2659.41    177.01 o 
  -5  -8   6     3267.98     3230.44    145.76 o 
  -4  -8   6     2369.34     2464.48    151.51 o 
  -3  -8   6       62.33       -5.80     35.37 o 
  -2  -8   6    16005.25    16040.59    328.43 o 
  -1  -8   6     2929.16     2865.98    188.22 o 
   0  -8   6    32543.32    30576.58    509.69 o 
   1  -8   6    19933.91    19295.59    356.16 o 
   2  -8   6     1250.61     1420.76     85.44 o 
   3  -8   6     1144.69     1284.48     81.39 o 
   4  -8   6       44.50       39.77     31.53 o 
   5  -8   6     2494.92     2167.27    101.32 o 
   6  -8   6     1228.40     1585.78     83.12 o 
   7  -8   6     1710.98     1706.69     96.78 o 
   8  -8   6    50876.43    49129.32    969.27 o 
   9  -8   6    19375.67    19874.72    514.56 o 
  10  -8   6      497.43      559.23    100.48 o 
  11  -8   6      840.72      959.80    130.37 o 
  12  -8   6      933.19     1043.67    255.42 o 
  13  -8   6      724.94      534.93    163.85 o 
  14  -8   6    12369.00    14525.12    669.87 o 
  15  -8   6    14951.05    14481.74    674.69 o 
  16  -8   6     1563.34     1537.33    274.70 o 
 -13  -7   6        9.89      -20.57     95.23 o 
 -12  -7   6      404.74      525.36    126.08 o 
 -11  -7   6     7070.76     6972.86    496.38 o 
 -10  -7   6    22632.30    23272.03    672.28 o 
  -9  -7   6    34459.82    35603.78    637.64 o 
  -8  -7   6     2671.02     2586.40    142.35 o 
  -7  -7   6      398.91      453.74     72.57 o 
  -6  -7   6     2271.45     2064.31    119.35 o 
  -5  -7   6     4753.30     4982.20    192.51 o 
  -4  -7   6       26.35       28.59     41.45 o 
  -3  -7   6      316.25      310.39     64.07 o 
  -2  -7   6       25.27       60.85     51.83 o 
  -1  -7   6     3885.36     3221.13    125.49 o 
   0  -7   6    18583.71    18548.12    344.15 o 
   1  -7   6      253.35      217.97     44.34 o 
   2  -7   6    18819.82    20666.23    417.21 o 
   3  -7   6     9931.38    10317.15    221.25 o 
   4  -7   6     1786.14     2208.00     95.29 o 
   5  -7   6     8861.78     8675.21    252.02 o 
   6  -7   6     2916.03     3339.63    117.52 o 
   7  -7   6    35143.73    34821.49    886.74 o 
   8  -7   6    78383.15    78522.63   2122.86 o 
   9  -7   6     8430.12     8184.83    296.41 o 
  10  -7   6      593.09      393.22    134.94 o 
  11  -7   6      431.21      240.38    154.21 o 
  12  -7   6      135.77      144.38     83.44 o 
  13  -7   6       30.58       48.19    106.02 o 
  14  -7   6    19588.06    19802.16    795.17 o 
  15  -7   6      119.81      236.14    159.03 o 
  16  -7   6     3315.34     3378.27    351.80 o 
 -14  -6   6      382.26      295.66    130.37 o 
 -13  -6   6      396.55      187.66    112.30 o 
 -12  -6   6      495.81      673.20    139.22 o 
 -11  -6   6     8402.77     8448.06    353.36 o 
 -10  -6   6    11308.88    10571.45    539.75 o 
  -9  -6   6       14.62      -50.77     50.77 o 
  -8  -6   6     3652.00     3344.94    150.49 o 
  -7  -6   6      174.19      161.83     51.75 o 
  -6  -6   6      527.31      589.10     72.34 o 
  -5  -6   6     2793.04     3019.59    302.80 o 
  -4  -6   6      121.03       95.16     42.88 o 
  -3  -6   6     6057.75     5697.43    164.91 o 
  -2  -6   6    95451.34    96181.30   1329.56 o 
  -1  -6   6        5.17      107.44    121.21 o 
   0  -6   6     4906.80     5056.83    148.07 o 
   1  -6   6    28446.81    30585.48    485.52 o 
   2  -6   6    53906.66    54935.79    788.64 o 
   3  -6   6      226.26      450.28     61.83 o 
   4  -6   6    14005.20    15195.94    326.23 o 
   5  -6   6    10092.46    10015.06    255.41 o 
   6  -6   6     4854.80     4876.75    286.74 o 
   7  -6   6    72049.52    71954.70   1299.87 o 
   8  -6   6    28260.88    29332.90    649.16 o 
   9  -6   6     6040.71     6430.15    255.51 o 
  10  -6   6      301.51      376.38     88.60 o 
  11  -6   6      542.75      537.21    108.89 o 
  12  -6   6     6146.00     6308.71    212.06 o 
  13  -6   6     2586.01     3079.48    308.43 o 
  14  -6   6       62.04     -115.66    115.66 o 
  15  -6   6    10327.40    10631.19    563.85 o 
 -15  -5   6     3456.46     3984.24    544.57 o 
 -14  -5   6     7979.15     7491.44    367.27 o 
 -13  -5   6      344.48      208.43    173.49 o 
 -12  -5   6      626.40      667.97    131.72 o 
 -11  -5   6     3140.80     3279.09    233.95 o 
 -10  -5   6     1257.91     1015.53    250.60 o 
  -9  -5   6    10549.03    10855.98    270.55 o 
  -8  -5   6     1293.75     1373.95     96.39 o 
  -7  -5   6        1.56      -34.69     34.69 o 
  -6  -5   6    11004.08    10745.32    439.95 o 
  -5  -5   6     3399.51     3610.23    209.16 o 
  -4  -5   6     1569.37     1871.93     94.49 o 
  -3  -5   6    94426.16    92860.19   1279.84 o 
  -2  -5   6    42426.50    42363.07    636.70 o 
  -1  -5   6      537.87      644.22     60.24 o 
   0  -5   6     2061.88     1999.38     87.90 o 
   1  -5   6     6113.54     6191.65    155.37 o 
   2  -5   6      617.17     1234.09     67.17 o 
   3  -5   6     6377.10     6706.05    150.20 o 
   4  -5   6     5979.60     5182.04    126.35 o 
   5  -5   6    25896.46    26708.75    427.41 o 
   6  -5   6    21713.84    20765.55    860.23 o 
   7  -5   6    17496.64    16106.86    415.70 o 
   8  -5   6    13266.32    13821.24    386.76 o 
   9  -5   6     4684.94     4744.19    167.47 o 
  10  -5   6     6453.63     6460.28    194.94 o 
  11  -5   6     1145.13     1229.87    104.55 o 
  12  -5   6     2457.14     2357.95    166.74 o 
  13  -5   6     1248.43      915.65    197.59 o 
  14  -5   6    27366.10    27994.83    997.58 o 
  15  -5   6    12313.07    12481.77    616.86 o 
 -15  -4   6    23593.91    25044.79    731.14 o 
 -14  -4   6     3647.61     4038.65    289.55 o 
 -13  -4   6      931.69      594.12    135.80 o 
 -12  -4   6      370.95      339.61    171.08 o 
 -11  -4   6     1356.81     1313.31    159.73 o 
 -10  -4   6     7222.36     6938.97    583.13 o 
  -9  -4   6     2877.88     2744.81    165.34 o 
  -8  -4   6      885.99     1011.42    141.84 o 
  -7  -4   6     1924.32     2172.06    116.19 o 
  -6  -4   6     2609.54     2385.65    140.88 o 
  -5  -4   6      145.61      100.93     36.67 o 
  -4  -4   6     4806.76     4739.35    140.37 o 
  -3  -4   6    27032.78    27747.87    448.16 o 
  -2  -4   6    18811.92    18833.29    326.24 o 
  -1  -4   6     1236.34      991.49     63.87 o 
   0  -4   6     7937.56     8318.70    176.36 o 
   1  -4   6      513.81      456.44     42.81 o 
   2  -4   6     3980.31     4358.97    147.10 o 
   3  -4   6    22653.44    20651.24    374.64 o 
   4  -4   6    24076.44    23361.32    495.39 o 
   5  -4   6    34750.74    35286.25    696.72 o 
   6  -4   6      464.39      458.70     93.97 o 
   7  -4   6     5426.67     5435.85    149.66 o 
   8  -4   6    32323.77    31652.94    526.85 o 
   9  -4   6    20888.81    21029.15    445.72 o 
  10  -4   6      179.92      339.19     63.44 o 
  11  -4   6    14125.76    13663.16    326.98 o 
  12  -4   6       59.63       34.72     64.83 o 
  13  -4   6    17174.15    17159.93    479.18 o 
  14  -4   6    17073.88    17040.75    718.06 o 
  15  -4   6     8988.56     8978.20    510.84 o 
 -16  -3   6    15156.94    15443.89    558.08 o 
 -15  -3   6     7233.16     7510.17    366.85 o 
 -14  -3   6      188.05      351.07    111.84 o 
 -13  -3   6      704.25      609.70    123.89 o 
 -12  -3   6     2133.20     2076.52    198.28 o 
 -11  -3   6        9.76      -64.75     64.75 o 
 -10  -3   6     4225.86     4286.82    334.94 o 
  -9  -3   6      951.70      924.58     71.80 o 
  -8  -3   6    33583.15    32480.95    536.47 o 
  -7  -3   6     9654.55     9927.48    221.28 o 
  -6  -3   6      211.82      227.14     66.87 o 
  -5  -3   6     1743.91     1914.76     88.83 o 
  -4  -3   6    10561.94    11335.18    228.91 o 
  -3  -3   6    35328.01    37190.98    559.50 o 
  -2  -3   6     3789.26     4338.74    171.86 o 
  -1  -3   6     2571.77     2611.83    106.82 o 
   0  -3   6      713.93     1251.49     90.09 o 
   1  -3   6    51645.29    52012.69    728.01 o 
   2  -3   6    93494.55    90977.16   2106.00 o 
   3  -3   6     7444.03     7099.01    216.21 o 
   4  -3   6    29864.33    29195.62    587.47 o 
   5  -3   6     3300.60     3155.10     91.91 o 
   6  -3   6      524.30      408.17     45.27 o 
   7  -3   6    10868.91    11767.45    250.23 o 
   8  -3   6     2300.27     2562.62    119.19 o 
   9  -3   6      503.99      795.47    279.50 o 
  10  -3   6    32455.25    32987.00    699.59 o 
  11  -3   6     4022.65     3583.28    163.74 o 
  12  -3   6       54.89       43.61     67.90 o 
  13  -3   6     5907.39     6088.50    472.28 o 
  14  -3   6      500.62      404.81    163.85 o 
  15  -3   6     4167.25     3990.31    351.80 o 
 -16  -2   6     7860.38     9374.59    838.54 o 
 -15  -2   6      644.60      972.05    166.87 o 
 -14  -2   6      237.96      157.66    127.71 o 
 -13  -2   6     2814.56     2650.28    225.67 o 
 -12  -2   6     5657.44     5755.28    280.38 o 
 -11  -2   6      268.67      406.42    101.55 o 
 -10  -2   6       15.22      -32.27     56.15 o 
  -9  -2   6    49935.63    49036.75    871.79 o 
  -8  -2   6    52220.67    50461.72    755.78 o 
  -7  -2   6    14212.41    14803.82    278.77 o 
  -6  -2   6      245.53      299.32     41.84 o 
  -5  -2   6     4946.16     5602.12    141.38 o 
  -4  -2   6     4861.18     4958.52    133.28 o 
  -3  -2   6    28616.52    29007.02    594.11 o 
  -2  -2   6    14766.43    14805.76    300.14 o 
  -1  -2   6     3693.42     3888.58    165.72 o 
   0  -2   6     1409.15     2309.52     75.96 o 
   1  -2   6    43303.87    43693.09    695.66 o 
   2  -2   6     5064.30     4368.19    157.77 o 
   3  -2   6     9861.26     9685.66    648.18 o 
   4  -2   6     3845.26     3850.01    172.79 o 
   5  -2   6     5291.29     6020.44    149.40 o 
   6  -2   6      260.05      412.32     51.27 o 
   7  -2   6       51.26       38.30     37.90 o 
   8  -2   6     6425.93     6200.43    253.99 o 
   9  -2   6    28892.81    27866.14    504.05 o 
  10  -2   6    18844.62    19230.09    399.00 o 
  11  -2   6      742.79      660.19    102.06 o 
  12  -2   6       57.49       88.76     74.70 o 
  13  -2   6      940.49      934.46    132.38 o 
  14  -2   6      262.27      109.92     88.40 o 
  15  -2   6     3745.84     4342.11    366.26 o 
 -17  -1   6     5033.59     5520.48    352.59 o 
 -16  -1   6     1988.17     2053.94    231.42 o 
 -15  -1   6     3678.36     4253.79    292.82 o 
 -14  -1   6      132.26      -31.16     68.57 o 
 -13  -1   6     5840.50     6150.41    300.87 o 
 -12  -1   6       11.40       72.74     84.34 o 
 -11  -1   6      171.00      216.86     78.38 o 
 -10  -1   6    11995.73    11093.43    366.03 o 
  -9  -1   6    71735.84    71654.46   1333.17 o 
  -8  -1   6    24714.59    24350.09    563.35 o 
  -7  -1   6      624.87      691.47     50.53 o 
  -6  -1   6      670.02      982.85     61.17 o 
  -5  -1   6     8373.78     8645.65    181.39 o 
  -4  -1   6    11580.44    11506.72    220.31 o 
  -3  -1   6    21595.08    22003.08    496.04 o 
  -2  -1   6      952.52      932.69    126.69 o 
  -1  -1   6    23226.70    21673.63    341.52 o 
   0  -1   6     8974.43     9835.70    183.48 o 
   1  -1   6     2314.13     2906.62    126.94 o 
   2  -1   6    11519.91    11893.58    331.63 o 
   3  -1   6     6510.06     5899.50    148.62 o 
   4  -1   6    12808.14    13276.85    250.03 o 
   5  -1   6    13433.15    13688.01    269.45 o 
   6  -1   6     1173.19     1026.50     76.73 o 
   7  -1   6    10974.41    10653.03    245.38 o 
   8  -1   6    15152.64    15038.17    318.81 o 
   9  -1   6    63054.37    60872.98    931.69 o 
  10  -1   6      620.58      614.26     97.25 o 
  11  -1   6      523.02      477.09     94.94 o 
  12  -1   6     3988.54     3592.03    453.01 o 
  13  -1   6     1322.62     1290.39    161.44 o 
  14  -1   6      169.34      222.50     90.26 o 
  15  -1   6     4166.86     4891.50    375.90 o 
 -17   0   6        0.76      -79.52     79.52 o 
 -16   0   6     3300.08     3581.30    284.53 o 
 -15   0   6     3962.55     3792.05    276.02 o 
 -14   0   6      306.89      350.00    108.41 o 
 -13   0   6     3883.70     4224.40    332.53 o 
 -12   0   6     7353.60     6993.47    301.57 o 
 -11   0   6       90.40      302.35    113.25 o 
 -10   0   6    30330.40    29611.00    682.73 o 
  -9   0   6     3311.55     2991.72    183.92 o 
  -8   0   6       99.21       32.74     49.32 o 
  -7   0   6     5464.15     4924.01    262.65 o 
  -6   0   6     7452.44     6769.08    383.13 o 
  -5   0   6      225.71      178.24     34.95 o 
  -4   0   6    24355.32    24417.75    495.54 o 
  -3   0   6     4100.73     4546.48    186.75 o 
  -2   0   6    61551.05    63786.11    877.32 o 
  -1   0   6    24176.40    24003.87   1159.02 o 
   0   0   6     3923.71     3868.57    139.92 o 
   1   0   6    18399.74    18133.87    298.35 o 
   2   0   6      655.61      788.50     51.55 o 
   3   0   6    21659.75    21037.47    348.48 o 
   4   0   6    13173.47    14489.95    278.02 o 
   5   0   6     1051.55      820.45     84.11 o 
   6   0   6    11164.04    11487.38    252.99 o 
   7   0   6        7.85       40.45     52.94 o 
   8   0   6    30612.14    29941.03    525.47 o 
   9   0   6    13955.52    13990.47    372.51 o 
  10   0   6    10591.16     9915.35    325.81 o 
  11   0   6    16747.05    15831.88    795.17 o 
  12   0   6      377.23      537.37    118.07 o 
  13   0   6      837.49      930.11    136.18 o 
  14   0   6     1692.87     1307.16    157.77 o 
  15   0   6      375.55      457.83    168.67 o 
 -17   1   6      461.94      486.62    139.22 o 
 -16   1   6      804.55      908.58    165.04 o 
 -15   1   6    16308.83    16351.23    538.38 o 
 -14   1   6    21036.08    20170.80    592.82 o 
 -13   1   6    39547.06    38079.72    878.87 o 
 -12   1   6        6.37      -40.66     53.26 o 
 -11   1   6     1279.41     1270.94    144.56 o 
 -10   1   6       20.58      -20.88    132.53 o 
  -9   1   6     5709.22     6016.54    240.22 o 
  -8   1   6     5585.90     5081.28    383.13 o 
  -7   1   6      427.33      394.94     69.80 o 
  -6   1   6     4717.69     5093.64    192.51 o 
  -5   1   6     2871.33     3305.48     96.78 o 
  -4   1   6    30134.11    30895.57    500.83 o 
  -3   1   6    46287.44    46690.62    665.84 o 
  -2   1   6    27424.41    27591.23    521.08 o 
  -1   1   6    31752.79    31441.96    583.52 o 
   0   1   6    11354.19    10885.28    264.76 o 
   1   1   6     3178.69     3300.72    105.53 o 
   2   1   6       79.73        5.14     27.34 o 
   3   1   6    24610.38    26282.18    424.49 o 
   4   1   6    37228.43    36193.93    562.59 o 
   5   1   6      852.98      870.37     87.02 o 
   6   1   6     4924.77     4382.52    341.21 o 
   7   1   6      562.93      663.39     75.02 o 
   8   1   6    14735.72    14213.05    316.53 o 
   9   1   6     1148.19     1174.72    128.29 o 
  10   1   6    25002.22    25870.53    696.38 o 
  11   1   6     2163.58     2026.99    171.46 o 
  12   1   6     2626.59     2435.86    190.83 o 
  13   1   6     7797.30     7984.00    431.32 o 
  14   1   6      818.59      782.64    134.31 o 
  15   1   6    17735.89    17609.42    751.80 o 
 -18   2   6      372.04      281.92    139.22 o 
 -17   2   6        5.89      -78.71     81.57 o 
 -16   2   6     7031.72     6602.98    503.61 o 
 -15   2   6    24317.10    22978.03    657.58 o 
 -14   2   6    45659.08    44542.08   1003.36 o 
 -13   2   6     4882.73     4057.16    252.10 o 
 -12   2   6     5928.56     6099.87    542.16 o 
 -11   2   6     1811.35     1616.55    155.02 o 
 -10   2   6     3634.74     3213.83    349.39 o 
  -9   2   6     2307.78     2189.32    293.97 o 
  -8   2   6    12741.74    12966.70    357.81 o 
  -7   2   6    12935.79    13315.84    510.84 o 
  -6   2   6    76012.78    82764.16   1607.05 o 
  -5   2   6      630.18      576.69     46.47 o 
  -4   2   6        6.64       23.62     24.73 o 
  -3   2   6     1395.77     1396.93     83.44 o 
  -2   2   6        6.34      116.06     69.88 o 
  -1   2   6     9998.53    10304.40    279.51 o 
   0   2   6       38.32      112.88     79.52 o 
   1   2   6    18936.81    18966.81    320.98 o 
   2   2   6    12397.98    13847.88    259.69 o 
   3   2   6    77152.62    77870.49   1085.23 o 
   4   2   6     2400.99     2226.31    248.80 o 
   5   2   6      107.56      136.92     47.48 o 
   6   2   6    39985.13    39739.98    647.04 o 
   7   2   6     2999.87     3356.22    175.58 o 
   8   2   6     3432.56     3747.71    196.85 o 
   9   2   6     4609.96     4354.39    308.43 o 
  10   2   6     7444.11     7204.20    292.82 o 
  11   2   6     7361.95     7962.39    315.09 o 
  12   2   6     8913.06     9096.00    345.87 o 
  13   2   6     2392.42     2248.37    197.65 o 
  14   2   6     2714.47     2597.46    216.21 o 
  15   2   6     6436.79     6197.77    325.30 o 
 -18   3   6      194.81      132.76    104.98 o 
 -17   3   6      522.65      494.31    132.38 o 
 -16   3   6     5478.78     5730.00    324.35 o 
 -15   3   6    13482.03    13138.44    468.48 o 
 -14   3   6     5538.81     4858.77    274.18 o 
 -13   3   6    16827.46    15058.27    537.34 o 
 -12   3   6      458.03      498.88    100.48 o 
 -11   3   6     4358.73     4168.90    212.96 o 
 -10   3   6     1475.04     1407.62    207.23 o 
  -9   3   6     3947.88     4171.72    197.56 o 
  -8   3   6    10235.60     8838.34    281.12 o 
  -7   3   6   114358.30   119844.95   1605.93 o 
  -6   3   6    56246.76    57177.74    861.62 o 
  -5   3   6      836.18      711.57    103.61 o 
  -4   3   6      743.86      847.76     69.30 o 
  -3   3   6      628.75      619.12     93.97 o 
  -2   3   6     3529.07     2773.19    114.51 o 
  -1   3   6     8243.00     8368.01    218.68 o 
   0   3   6     2706.75     2283.83     86.85 o 
   1   3   6    10322.20    10051.05    207.87 o 
   2   3   6    17492.97    16407.60    298.70 o 
   3   3   6    11458.71    11036.63    233.50 o 
   4   3   6      401.78      470.37     64.30 o 
   5   3   6     2048.50     1951.34    118.03 o 
   6   3   6       62.31      -16.68     73.22 o 
   7   3   6     2503.42     2548.64    187.33 o 
   8   3   6     2519.74     2331.19    178.88 o 
   9   3   6     7106.42     7545.66    298.04 o 
  10   3   6     5776.58     5389.76    310.84 o 
  11   3   6    20676.17    19585.09    550.34 o 
  12   3   6     8222.41     8726.25    366.26 o 
  13   3   6       28.02      221.68     92.01 o 
  14   3   6      740.62      845.33    125.15 o 
 -18   4   6      799.33      736.36    159.19 o 
 -17   4   6     2414.75     2204.18    233.26 o 
 -16   4   6      608.38      823.90    149.82 o 
 -15   4   6     3280.61     3179.82    669.87 o 
 -14   4   6     7919.54     7632.06    333.95 o 
 -13   4   6     2724.12     2057.38    188.92 o 
 -12   4   6     6524.73     6303.83    274.30 o 
 -11   4   6     2047.65     1831.11    161.84 o 
 -10   4   6       85.47      177.17     79.52 o 
  -9   4   6    12040.37    12905.87    245.70 o 
  -8   4   6    41900.32    41316.73    626.84 o 
  -7   4   6   112985.36   112108.78   1823.96 o 
  -6   4   6      253.53      207.46     45.16 o 
  -5   4   6     1691.78     1549.85     91.25 o 
  -4   4   6     5848.01     6425.28    265.06 o 
  -3   4   6     3879.17     3888.16    137.22 o 
  -2   4   6      539.25      608.23     79.52 o 
  -1   4   6      731.70      810.50     58.31 o 
   0   4   6    37656.50    38679.79    578.55 o 
   1   4   6    41741.76    44378.93    657.22 o 
   2   4   6    13749.70    14614.51    278.79 o 
   3   4   6     6653.76     6936.99    178.53 o 
   4   4   6     4403.63     3881.76    134.12 o 
   5   4   6     3176.13     3126.17    129.47 o 
   6   4   6     4846.80     4838.98    230.00 o 
   7   4   6    10433.18     8995.51    328.72 o 
   8   4   6      645.79      661.29    127.35 o 
   9   4   6     8623.38     8454.30    339.05 o 
  10   4   6    37951.48    36182.72    829.77 o 
  11   4   6     7971.39     8421.79    350.55 o 
  12   4   6      206.79      200.70    127.71 o 
  13   4   6      122.29      -17.67     72.73 o 
  14   4   6     1217.89     1249.63    151.42 o 
 -18   5   6      976.89     1636.80    366.26 o 
 -17   5   6       59.94       39.67     87.82 o 
 -16   5   6      725.13      943.79    158.43 o 
 -15   5   6      605.46      596.79    127.48 o 
 -14   5   6     9670.25     9905.80    379.86 o 
 -13   5   6     1230.80     1453.19    166.98 o 
 -12   5   6     2995.32     2366.39    187.42 o 
 -11   5   6     1145.75     1374.54    141.14 o 
 -10   5   6     1115.76      700.00    102.06 o 
  -9   5   6     6436.00     6797.20    189.67 o 
  -8   5   6    71082.34    69481.90   1188.33 o 
  -7   5   6     3261.14     3860.86    257.83 o 
  -6   5   6        7.33       23.68     45.78 o 
  -5   5   6     2402.63     2754.94    122.68 o 
  -4   5   6     7295.20     7717.69    212.47 o 
  -3   5   6      955.89      749.83     69.40 o 
  -2   5   6      511.39      479.38     57.83 o 
  -1   5   6     8034.42     8692.17    188.41 o 
   0   5   6   131488.33   134017.34   3064.60 o 
   1   5   6    31392.39    32450.65    511.84 o 
   2   5   6        9.79      -27.49     27.49 o 
   3   5   6     3803.42     4263.16    159.73 o 
   4   5   6     5043.84     5027.96    158.67 o 
   5   5   6    26251.16    24692.22    588.79 o 
   6   5   6     5890.17     5975.13    262.33 o 
   7   5   6     1588.42     1657.15    173.50 o 
   8   5   6       12.06       37.18     80.96 o 
   9   5   6    18855.22    19156.80    553.68 o 
  10   5   6     8434.54     8769.52    354.20 o 
  11   5   6      547.86      555.19    133.03 o 
  12   5   6        5.53       89.83    101.90 o 
  13   5   6       55.04       16.71    103.03 o 
 -18   6   6        1.01       73.73    106.02 o 
 -17   6   6      215.27      125.46     99.45 o 
 -16   6   6     2667.44     2871.86    248.48 o 
 -15   6   6     4374.82     3917.30    267.36 o 
 -14   6   6     1853.79     1783.43    188.55 o 
 -13   6   6    19865.04    19549.01   1127.70 o 
 -12   6   6    15399.25    15262.46    631.32 o 
 -11   6   6     6421.33     6019.20    356.62 o 
 -10   6   6       21.92       13.36     35.66 o 
  -9   6   6    16199.38    16489.02    371.08 o 
  -8   6   6     1890.87     1565.37    105.11 o 
  -7   6   6    26104.15    25930.58    523.96 o 
  -6   6   6        2.85       43.79     39.08 o 
  -5   6   6     4112.39     4141.38    163.85 o 
  -4   6   6    14090.37    13786.18    316.97 o 
  -3   6   6     6919.47     7572.51    206.08 o 
  -2   6   6     5583.38     5734.39    180.72 o 
  -1   6   6   118147.80   117950.41   1586.79 o 
   0   6   6    52771.21    57178.18   1648.90 o 
   1   6   6     2363.65     2290.86     95.62 o 
   2   6   6     1973.65     1853.27    100.46 o 
   3   6   6     4129.64     3754.32    187.39 o 
   4   6   6     5591.05     6013.19    249.06 o 
   5   6   6      458.55      216.86     78.38 o 
   6   6   6     5143.27     5554.13    263.95 o 
   7   6   6     3137.78     2710.54    253.01 o 
   8   6   6      125.83       50.65     82.19 o 
   9   6   6      688.74      532.41    131.91 o 
  10   6   6     2737.11     3005.88    241.87 o 
  11   6   6      678.55      438.91    154.21 o 
  12   6   6     7585.05     7849.57    371.73 o 
  13   6   6      331.74      403.30    136.29 o 
 -18   7   6       74.52       14.46    120.48 o 
 -17   7   6    10635.41    10838.42    631.32 o 
 -16   7   6      807.85      761.44    207.23 o 
 -15   7   6      441.13      231.32    134.94 o 
 -14   7   6     7348.58     6742.08    433.73 o 
 -13   7   6    45980.48    45980.14   1383.11 o 
 -12   7   6    18994.07    16756.41    669.87 o 
 -11   7   6     5752.26     5927.64    351.80 o 
 -10   7   6      624.95      744.49     79.34 o 
  -9   7   6    19077.71    18559.24    418.45 o 
  -8   7   6    22556.09    22072.05    575.90 o 
  -7   7   6      979.73     1022.98     93.67 o 
  -6   7   6     7216.17     6617.65    318.07 o 
  -5   7   6     1149.70     1092.41     89.87 o 
  -4   7   6     2624.54     2326.51    149.40 o 
  -3   7   6     8104.35     7741.67    180.99 o 
  -2   7   6     4695.74     4622.99    166.66 o 
  -1   7   6    32692.51    32746.94    589.62 o 
   0   7   6      384.08      347.52     50.11 o 
   1   7   6      113.85      132.07     36.57 o 
   2   7   6     1711.26     1516.46    118.90 o 
   3   7   6      219.06      382.89     83.44 o 
   4   7   6     1257.79     2009.85    346.98 o 
   5   7   6    29247.46    30552.51    746.98 o 
   6   7   6     5973.14     5909.83    542.16 o 
   7   7   6     2714.40     2441.33    215.40 o 
   8   7   6     2493.87     2544.81    237.19 o 
   9   7   6      112.78      -10.53     94.39 o 
  10   7   6     2012.65     2310.20    359.03 o 
  11   7   6     6805.22     6941.87    348.28 o 
  12   7   6     1709.07     1804.96    216.10 o 
 -18   8   6     1274.36     1971.06    332.53 o 
 -17   8   6     7237.83     7464.97    530.11 o 
 -16   8   6       35.60      -96.38     96.38 o 
 -15   8   6        1.39      -48.19     91.57 o 
 -14   8   6    30743.98    30091.18   1045.77 o 
 -13   8   6    37466.31    33811.62   1103.60 o 
 -12   8   6     2445.32     2395.15    260.24 o 
 -11   8   6     1556.17     1425.38    111.43 o 
 -10   8   6     8332.08     7474.12    395.18 o 
  -9   8   6     1168.47      951.09    132.53 o 
  -8   8   6     3314.95     3646.04    161.62 o 
  -7   8   6     3714.63     3363.28    153.35 o 
  -6   8   6    29626.89    32196.38    633.15 o 
  -5   8   6    36992.91    37025.89    699.51 o 
  -4   8   6    11602.21    12356.35    296.40 o 
  -3   8   6      151.44      165.88     37.90 o 
  -2   8   6    16480.53    17217.68    421.09 o 
  -1   8   6     7176.32     6917.78    504.86 o 
   0   8   6     6527.47     6508.85    309.65 o 
   1   8   6       35.94      -34.09     45.91 o 
   2   8   6       12.14      -42.49     42.49 o 
   3   8   6        8.92        4.82     56.15 o 
   4   8   6    19907.10    20308.09    548.35 o 
   5   8   6      592.40      771.74    238.55 o 
   6   8   6     6925.35     6511.88    457.83 o 
   7   8   6      315.30      202.76    257.83 o 
   8   8   6     1012.59     1245.51    185.11 o 
   9   8   6      188.66      208.69    114.59 o 
  10   8   6      531.52      634.11    154.00 o 
  11   8   6     1345.72     1417.02    277.10 o 
 -18   9   6     1940.94     1493.96    298.79 o 
 -17   9   6     2018.78     1701.18    293.97 o 
 -16   9   6      150.34      134.94    149.40 o 
 -15   9   6      472.00      371.08    154.21 o 
 -14   9   6     7741.28     6824.01    433.73 o 
 -13   9   6      283.48      332.53    139.76 o 
 -12   9   6     7753.45     8390.25    443.37 o 
 -11   9   6      103.71      111.24     58.82 o 
 -10   9   6     9052.52     9168.07    289.15 o 
  -9   9   6     1319.54     1360.20    117.23 o 
  -8   9   6     1555.02     1743.09    127.75 o 
  -7   9   6    21800.04    22961.77    501.93 o 
  -6   9   6    65578.09    67567.50   1185.65 o 
  -5   9   6    42180.11    43200.73    797.96 o 
  -4   9   6        5.14       46.91     33.87 o 
  -3   9   6     7213.99     7039.38    204.81 o 
  -2   9   6     1369.24     1313.63    191.49 o 
  -1   9   6     4072.28     4402.85    210.95 o 
   0   9   6      277.20      459.39     88.40 o 
   1   9   6       33.31       -5.29     52.74 o 
   2   9   6     1738.17     1241.10    141.39 o 
   3   9   6        0.30       60.06     69.30 o 
   4   9   6     8652.83     7619.56    321.69 o 
   5   9   6     2714.46     3383.83    395.18 o 
   6   9   6     1737.07     1959.92    337.35 o 
   7   9   6       83.48      180.11    109.61 o 
   8   9   6       54.86      115.66    105.11 o 
   9   9   6     1813.33     1990.72    235.35 o 
  10   9   6      119.88       88.87    125.05 o 
 -18  10   6     3839.02     3768.63    428.91 o 
 -17  10   6     2862.37     2583.10    356.62 o 
 -16  10   6      265.83      640.96    192.77 o 
 -15  10   6     1721.70     1715.64    274.70 o 
 -14  10   6       66.92      -43.37    106.02 o 
 -13  10   6     4378.05     3971.03    332.53 o 
 -12  10   6     5890.48     5918.00    366.26 o 
 -11  10   6     5111.44     4827.77    498.79 o 
 -10  10   6     1637.60     1785.00    137.22 o 
  -9  10   6     1251.71     1114.16    114.12 o 
  -8  10   6     4050.21     3773.49    175.27 o 
  -7  10   6    31992.00    33353.64    674.57 o 
  -6  10   6    40924.51    42846.05   1103.60 o 
  -5  10   6        1.60      -14.94     31.98 o 
  -4  10   6      702.14      713.15     79.54 o 
  -3  10   6     2266.70     2115.63    165.25 o 
  -2  10   6     1825.13     1956.65    195.18 o 
  -1  10   6     7044.08     7225.92    626.50 o 
   0  10   6       87.32      160.68     69.80 o 
   1  10   6     9967.15    10019.21    357.61 o 
   2  10   6    25990.47    25503.64   1496.37 o 
   3  10   6      948.39      954.97    140.65 o 
   4  10   6      842.03      773.07    136.18 o 
   5  10   6     1845.92     1736.43    199.33 o 
   6  10   6     2451.08     1945.95    380.72 o 
   7  10   6        0.99      -56.67     91.25 o 
   8  10   6     1896.92     2011.16    237.88 o 
   9  10   6      170.83      146.31    124.71 o 
 -17  11   6     1492.76     1706.00    293.97 o 
 -16  11   6      132.76       72.29    130.12 o 
 -15  11   6      535.10      332.53    159.03 o 
 -14  11   6      187.48      226.50    130.12 o 
 -13  11   6     5160.16     4934.88    351.80 o 
 -12  11   6     2066.15     2240.94    255.42 o 
 -11  11   6     8605.78     8109.67    282.29 o 
 -10  11   6     3297.69     3487.95    183.92 o 
  -9  11   6       13.40      -16.87     51.12 o 
  -8  11   6     8788.96     9219.29    290.15 o 
  -7  11   6     6412.61     6661.88    272.29 o 
  -6  11   6      121.03      194.00     72.99 o 
  -5  11   6    10564.03    10350.37    556.62 o 
  -4  11   6     2437.62     2068.34    171.86 o 
  -3  11   6      961.32      787.04    115.86 o 
  -2  11   6     4111.67     3942.62    221.42 o 
  -1  11   6      401.87      332.05     86.85 o 
   0  11   6     8154.48     7925.57    320.11 o 
   1  11   6    37184.64    37170.44   1930.09 o 
   2  11   6     5878.79     5724.46    286.19 o 
   3  11   6      293.57      152.58     89.87 o 
   4  11   6       63.10       34.58     86.85 o 
   5  11   6     4761.23     4964.94    706.02 o 
   6  11   6       13.39      -87.96     87.96 o 
   7  11   6      826.56     1083.89    212.05 o 
   8  11   6     1306.89     1461.73    215.23 o 
 -17  12   6      284.23      448.19    183.13 o 
 -16  12   6     1505.30     1604.80    279.51 o 
 -15  12   6      583.10      534.93    173.49 o 
 -14  12   6      726.98      549.39    163.85 o 
 -13  12   6     3929.76     3354.17    308.43 o 
 -12  12   6    14877.15    14458.99    410.11 o 
 -11  12   6    50019.77    50209.83   1149.38 o 
 -10  12   6      293.28      183.58     72.73 o 
  -9  12   6     3608.75     4150.45    196.85 o 
  -8  12   6      378.87      377.59    168.67 o 
  -7  12   6       24.69        1.82     62.97 o 
  -6  12   6    14207.59    14653.95    592.76 o 
  -5  12   6     3701.43     3413.32    217.77 o 
  -4  12   6     5310.75     5427.71    306.02 o 
  -3  12   6     1437.04     1501.83    160.05 o 
  -2  12   6     1990.79     1742.44    172.06 o 
  -1  12   6      165.13       58.30     69.30 o 
   0  12   6    10050.04     9425.58    367.84 o 
   1  12   6    10429.50    10350.54    395.29 o 
   2  12   6     1331.80     1473.68    306.02 o 
   3  12   6     1188.68     1532.36    308.43 o 
   4  12   6     1621.92     1891.29    211.19 o 
   5  12   6      461.88      515.66    192.77 o 
   6  12   6     2867.33     2931.21    479.51 o 
   7  12   6     3246.04     3187.15    295.53 o 
 -16  13   6     2166.74     2269.85    318.07 o 
 -15  13   6      540.25      424.09    168.67 o 
 -14  13   6     1482.27     1277.09    221.68 o 
 -13  13   6     4035.85     4086.70    337.35 o 
 -12  13   6    36038.36    37009.44    901.19 o 
 -11  13   6     6861.17     7530.84    286.00 o 
 -10  13   6       61.52       96.38    106.02 o 
  -9  13   6     1369.12     1310.83    207.23 o 
  -8  13   6      585.19      624.75    121.40 o 
  -7  13   6     2112.53     2134.43    200.00 o 
  -6  13   6     5654.18     5275.90    263.29 o 
  -5  13   6     2514.97     2152.11    228.91 o 
  -4  13   6    13531.85    11986.59    412.16 o 
  -3  13   6      352.90      301.28    115.66 o 
  -2  13   6      127.48       77.80     71.32 o 
  -1  13   6     1139.11      851.37    154.21 o 
   0  13   6     2575.51     2574.53    223.03 o 
   1  13   6     5449.02     5499.30    297.81 o 
   2  13   6      388.36      302.10    146.99 o 
   3  13   6       38.00        6.46     84.38 o 
   4  13   6       99.28      103.22    105.47 o 
   5  13   6     4938.10     4744.91    328.51 o 
   6  13   6     4899.00     4900.17    354.21 o 
 -15  14   6      116.37      -62.65    110.84 o 
 -14  14   6      152.47       72.29    120.48 o 
 -12  14   6     7714.53     7956.53    438.55 o 
 -11  14   6     1901.30     1971.06    255.42 o 
 -10  14   6      183.16       91.57    120.48 o 
  -9  14   6     1514.75     1309.55    262.65 o 
  -8  14   6     2111.80     2002.97    195.92 o 
  -7  14   6        9.49       67.26     78.16 o 
  -6  14   6       15.33      -68.06     69.30 o 
  -5  14   6    31076.63    31801.06    788.21 o 
  -4  14   6    25382.47    24336.59   1527.69 o 
  -3  14   6     7824.00     7592.03    387.95 o 
  -2  14   6      178.41      169.13     89.87 o 
  -1  14   6       18.45        7.75    108.43 o 
   0  14   6     3844.24     3723.31    268.95 o 
   1  14   6     3104.32     2918.46    460.24 o 
   2  14   6      786.57      583.17    137.22 o 
   3  14   6     2725.10     2352.26    248.76 o 
   4  14   6      109.93      166.82    109.77 o 
 -12  15   6     3681.82     4081.88    346.98 o 
 -11  15   6     2797.67     2947.42    237.19 o 
 -10  15   6      922.55     1104.31    165.25 o 
  -9  15   6      612.58      612.49    132.90 o 
  -8  15   6       83.14      114.92     87.82 o 
  -7  15   6      519.16      265.36    178.31 o 
  -6  15   6     8586.91     8332.75    756.62 o 
  -5  15   6    45831.05    45292.69   1033.90 o 
  -4  15   6     7654.15     6956.40    346.98 o 
  -3  15   6     1294.90     1139.80    165.25 o 
  -2  15   6       23.26       43.74     86.84 o 
  -1  15   6        7.81       61.76     91.82 o 
   0  15   6     1963.52     1893.30    212.96 o 
   1  15   6     3415.07     3585.65    286.19 o 
   2  15   6     3901.21     4168.23    448.19 o 
   3  15   6     6885.56     6655.84    364.62 o 
 -12  16   6     5463.43     5416.64    309.03 o 
 -11  16   6     1949.12     1917.22    373.49 o 
 -10  16   6      863.54      646.24    145.87 o 
  -9  16   6     1621.24     1786.85    204.38 o 
  -8  16   6      607.23      375.90    119.27 o 
  -7  16   6      402.43      392.10    122.11 o 
  -6  16   6    23741.22    23848.11   1253.00 o 
  -5  16   6     3674.89     3702.69    277.34 o 
  -4  16   6       19.58       14.27     85.65 o 
  -3  16   6     1435.62     1665.57    383.13 o 
  -2  16   6     2151.14     2287.77    322.89 o 
  -1  16   6      344.42      262.30    204.82 o 
   0  16   6     3612.69     3861.91    304.97 o 
   1  16   6       11.92      -90.32     90.32 o 
 -11  17   6     6767.33     7131.82    546.98 o 
 -10  17   6     6303.83     5928.34    345.79 o 
  -9  17   6    10823.93    11303.57    454.77 o 
  -8  17   6      261.36      173.78    154.21 o 
  -7  17   6     5815.44     6014.89    340.77 o 
  -6  17   6      904.06      945.63    183.13 o 
  -5  17   6      625.43      851.60    157.77 o 
  -4  17   6     3803.37     3472.37    484.33 o 
  -3  17   6      308.40      228.68    178.31 o 
  -2  17   6      234.12      279.45    125.53 o 
   2 -18   7       46.95     -115.66    173.49 o 
   3 -18   7       34.65      -58.48     98.42 o 
   4 -18   7      200.03      -64.40     92.56 o 
   5 -18   7     1078.91     1374.50    189.10 o 
   6 -18   7    10368.25    11306.43    443.26 o 
   7 -18   7        3.62      -81.93    134.94 o 
   8 -18   7      878.25      891.55    245.78 o 
   9 -18   7       25.16       38.55    139.76 o 
  -1 -17   7       80.41      161.48    130.90 o 
   0 -17   7     2236.04     2031.36    242.78 o 
   1 -17   7        1.64      -92.56     92.56 o 
   2 -17   7     1349.28     1461.20    207.23 o 
   3 -17   7     2870.96     3115.56    257.13 o 
   4 -17   7     1216.30     1063.61    169.47 o 
   5 -17   7    12065.29    12894.02    465.21 o 
   6 -17   7     4324.59     4457.91    501.20 o 
   7 -17   7      481.14      436.92    116.64 o 
   8 -17   7     1037.93     1257.82    260.24 o 
   9 -17   7      242.61      221.68    168.67 o 
  10 -17   7      823.26     1113.24    260.24 o 
  11 -17   7     2784.33     3354.17    404.81 o 
  12 -17   7     2642.08     2828.88    404.81 o 
  -3 -16   7     3275.56     3120.72    295.20 o 
  -2 -16   7      767.24      902.89    184.10 o 
  -1 -16   7     2535.33     2270.59    247.64 o 
   0 -16   7     1123.21     1044.34    175.98 o 
   1 -16   7      299.70      156.78    108.41 o 
   2 -16   7     4435.87     4618.77    292.53 o 
   3 -16   7       26.42      -78.16     78.16 o 
   4 -16   7     1978.09     1937.63    202.34 o 
   5 -16   7     9655.51     9835.62    385.41 o 
   6 -16   7      375.27      321.00    105.11 o 
   7 -16   7     1059.07     1016.41    209.64 o 
   8 -16   7      345.67      520.48    192.77 o 
   9 -16   7      250.45      308.43    163.85 o 
  10 -16   7     3048.05     3375.68    255.24 o 
  11 -16   7      603.63      739.87    149.94 o 
  12 -16   7     5997.30     6351.11    390.36 o 
  13 -16   7     6108.52     6178.23    525.29 o 
  -5 -15   7    19535.14    22568.78    775.89 o 
  -4 -15   7        0.05      -23.78    238.55 o 
  -3 -15   7     1031.34     1051.38    187.95 o 
  -2 -15   7       85.38     -100.44    106.02 o 
  -1 -15   7      394.41      274.83    118.08 o 
   0 -15   7     1216.13     1185.74    181.72 o 
   1 -15   7      797.97      872.31    155.02 o 
   2 -15   7       26.20       -3.01     81.57 o 
   3 -15   7    11196.76    10823.62    400.55 o 
   4 -15   7     5215.10     5942.65    831.31 o 
   5 -15   7     3629.72     3867.92    244.31 o 
   6 -15   7     8071.32     8627.72    341.70 o 
   7 -15   7     3610.27     3686.56    184.00 o 
   8 -15   7      402.32      526.80    119.12 o 
   9 -15   7    11647.99    12688.71   1260.22 o 
  10 -15   7     2693.79     2785.05    359.03 o 
  11 -15   7     5849.72     6170.36    327.97 o 
  12 -15   7    18701.56    19351.46    718.06 o 
  13 -15   7     3987.13     4062.60    428.91 o 
  14 -15   7      306.07      322.89    192.77 o 
  -6 -14   7     4769.87     5310.89    325.03 o 
  -5 -14   7     1269.47      987.10    172.43 o 
  -4 -14   7     1809.64     1657.20    233.73 o 
  -3 -14   7     1378.64     1104.19    179.44 o 
  -2 -14   7        0.99      -58.11    180.72 o 
  -1 -14   7     3369.50     3573.32    414.45 o 
   0 -14   7      369.13      305.04    224.09 o 
   1 -14   7      514.88      446.04    151.81 o 
   2 -14   7    24140.48    24707.57    645.59 o 
   3 -14   7     1561.98     1817.21    179.74 o 
   4 -14   7     2994.24     2938.47    197.94 o 
   5 -14   7     7818.02     8128.65    252.37 o 
   6 -14   7    11592.84    11458.94    305.66 o 
   7 -14   7      927.98      836.80    117.72 o 
   8 -14   7    11149.47    11728.38    314.06 o 
   9 -14   7    10405.74    10814.16    392.25 o 
  10 -14   7      137.96      100.53     73.03 o 
  11 -14   7    10832.93    11043.37    423.43 o 
  12 -14   7     5046.76     5253.25    337.35 o 
  13 -14   7     4181.60     5161.38    457.83 o 
  14 -14   7      875.66      968.66    240.96 o 
  15 -14   7     1275.92     1349.38    274.70 o 
  -8 -13   7       53.57       28.92    187.95 o 
  -7 -13   7      188.58      275.21    122.13 o 
  -6 -13   7      787.14      876.98    163.99 o 
  -5 -13   7      936.68      970.12    243.37 o 
  -4 -13   7     1539.17     1833.52    281.92 o 
  -3 -13   7       27.55        6.07     87.37 o 
  -2 -13   7       59.22       92.00     92.56 o 
  -1 -13   7     1946.29     1691.07    191.97 o 
   0 -13   7      105.50      128.00     84.99 o 
   1 -13   7    12109.92    12113.63    406.21 o 
   2 -13   7     7663.61     7611.40    235.12 o 
   3 -13   7       82.57      251.43     67.00 o 
   4 -13   7      204.02      182.94     62.54 o 
   5 -13   7     2411.60     2613.47    146.87 o 
   6 -13   7      737.16      771.78     93.76 o 
   7 -13   7      226.06      237.11     67.99 o 
   8 -13   7    11735.46    11768.62    399.86 o 
   9 -13   7     4415.03     4341.43    445.78 o 
  10 -13   7        5.01       14.02     74.04 o 
  11 -13   7     2329.40     2146.21    209.55 o 
  12 -13   7     3831.82     3942.62    373.49 o 
  13 -13   7     8523.64     9148.17    391.71 o 
  14 -13   7    10974.73    12144.43    650.59 o 
  15 -13   7       26.53      -19.28    115.66 o 
  -9 -12   7      171.66      481.92    216.86 o 
  -8 -12   7       94.55      255.42    197.59 o 
  -7 -12   7      444.51      453.56    149.40 o 
  -6 -12   7       71.89      -26.28     89.87 o 
  -5 -12   7       19.69      -79.34     79.34 o 
  -4 -12   7      100.82      245.94    103.56 o 
  -3 -12   7     8740.68     8459.85    355.42 o 
  -2 -12   7      213.89      336.37     74.89 o 
  -1 -12   7     1253.40     1166.31    109.87 o 
   0 -12   7       19.12        1.09     48.92 o 
   1 -12   7     6292.26     6776.97    215.34 o 
   2 -12   7     1642.68     1685.00    116.78 o 
   3 -12   7      515.97      475.96    107.64 o 
   4 -12   7     3297.75     3073.57    145.76 o 
   5 -12   7      657.08      814.88     90.13 o 
   6 -12   7     5783.62     6018.26    200.82 o 
   7 -12   7    15490.71    15832.60    561.92 o 
   8 -12   7        2.46       22.85     50.67 o 
   9 -12   7     9996.42    10491.42    284.16 o 
  10 -12   7       41.51      -12.66     73.21 o 
  11 -12   7      445.47      373.00    173.49 o 
  12 -12   7     7087.76     7836.34    344.13 o 
  13 -12   7     6852.03     7523.53    347.54 o 
  14 -12   7     2868.22     2881.89    351.80 o 
  15 -12   7     9170.03     9248.08    563.85 o 
  16 -12   7     3358.17     2939.72    371.08 o 
 -10 -11   7        1.77     -130.12    144.58 o 
  -9 -11   7       45.47      207.23    183.13 o 
  -8 -11   7     1782.68     2075.42    208.19 o 
  -7 -11   7     1398.80     1263.17    166.04 o 
  -6 -11   7      709.76      594.39    124.85 o 
  -5 -11   7      240.00      200.91     70.12 o 
  -4 -11   7    18459.83    18836.71    411.26 o 
  -3 -11   7    20378.73    19044.08    530.12 o 
  -2 -11   7      426.04      323.99     79.25 o 
  -1 -11   7     6116.67     6448.68    215.69 o 
   0 -11   7      118.70       12.36     45.39 o 
   1 -11   7     6170.75     7193.44    214.23 o 
   2 -11   7      591.24      595.41     74.96 o 
   3 -11   7     7336.19     7439.78    325.75 o 
   4 -11   7     4484.34     4825.25    192.25 o 
   5 -11   7      803.52      623.94     76.73 o 
   6 -11   7    11008.20    10681.30    267.56 o 
   7 -11   7    14948.62    15680.28    447.89 o 
   8 -11   7     1683.63     1731.73    115.91 o 
   9 -11   7       48.71       -0.66     47.78 o 
  10 -11   7     2182.16     2100.29    192.51 o 
  11 -11   7      279.23      448.19    112.45 o 
  12 -11   7      529.91      471.69    115.71 o 
  13 -11   7       30.97      -47.71     84.38 o 
  14 -11   7     9258.35     9036.03    534.93 o 
  15 -11   7     6258.66     5686.68    438.55 o 
  16 -11   7        1.14       -4.82    139.76 o 
 -11 -10   7        3.02       86.75    159.03 o 
 -10 -10   7        5.14      101.20    178.31 o 
  -9 -10   7      153.34       38.55    154.21 o 
  -8 -10   7     3885.51     3726.74    186.76 o 
  -7 -10   7      329.44      487.87     89.47 o 
  -6 -10   7      112.86       50.92     59.46 o 
  -5 -10   7     5865.79     5536.58    204.32 o 
  -4 -10   7    33757.75    33058.43    594.91 o 
  -3 -10   7    14705.18    14452.47    333.72 o 
  -2 -10   7     1806.97     1856.20    121.33 o 
  -1 -10   7     1587.04     1705.01    116.13 o 
   0 -10   7       25.34       22.05     41.81 o 
   1 -10   7     2151.06     2031.97    202.92 o 
   2 -10   7     8906.50     8799.77    386.23 o 
   3 -10   7      310.61      319.24    104.23 o 
   4 -10   7     1421.44     1292.83    150.24 o 
   5 -10   7     2302.68     2476.57    122.71 o 
   6 -10   7    17924.76    18321.73    415.52 o 
   7 -10   7      559.32      635.76     74.60 o 
   8 -10   7     8104.90     8299.37    227.01 o 
   9 -10   7     1766.34     1820.27    115.78 o 
  10 -10   7     4677.77     4469.71    246.90 o 
  11 -10   7     2674.01     2419.18    202.74 o 
  12 -10   7     2599.41     2908.39    228.01 o 
  13 -10   7    12302.68    12777.88   1503.60 o 
  14 -10   7    10660.64    11489.01    602.40 o 
  15 -10   7      500.90      457.83    183.13 o 
  16 -10   7      117.89      154.21    159.03 o 
 -12  -9   7       16.16     -106.02    106.02 o 
 -11  -9   7      770.19      491.56    207.23 o 
 -10  -9   7       70.86      -38.55     86.75 o 
  -9  -9   7       59.20       45.69     87.37 o 
  -8  -9   7     1533.43     1459.99    128.19 o 
  -7  -9   7     2314.41     2387.49    146.49 o 
  -6  -9   7      129.86       49.38     59.19 o 
  -5  -9   7    12184.12    12314.63    300.73 o 
  -4  -9   7    11252.45    10744.23    271.97 o 
  -3  -9   7     5039.02     4812.72    255.97 o 
  -2  -9   7      530.19      453.80     69.72 o 
  -1  -9   7    14851.79    14960.54    326.36 o 
   0  -9   7     1280.76     1490.76    103.44 o 
   1  -9   7    15967.70    15016.21    314.11 o 
   2  -9   7     1115.58     1334.89     92.37 o 
   3  -9   7    17140.13    17363.60    340.92 o 
   4  -9   7    18942.32    20062.96    377.26 o 
   5  -9   7      485.35      478.01     63.38 o 
   6  -9   7    11319.82    11527.85    322.06 o 
   7  -9   7     6096.43     5816.11    176.45 o 
   8  -9   7    18503.21    18834.77    373.68 o 
   9  -9   7     6496.93     6820.36    234.86 o 
  10  -9   7    10182.69    10225.52    691.56 o 
  11  -9   7     9104.23     8848.56    363.85 o 
  12  -9   7     3209.35     3168.07    231.65 o 
  13  -9   7    27177.30    28541.40    730.47 o 
  14  -9   7      402.39      125.30    144.58 o 
  15  -9   7      729.29      761.44    216.86 o 
  16  -9   7     1726.51     1865.04    298.79 o 
 -12  -8   7      107.97       23.91     88.40 o 
 -11  -8   7      882.21      788.88    145.80 o 
 -10  -8   7     5545.20     5430.89    450.60 o 
  -9  -8   7    12254.71    12118.17    420.57 o 
  -8  -8   7    26760.40    27466.17    530.44 o 
  -7  -8   7     1166.33     1098.93    108.29 o 
  -6  -8   7     3638.33     3582.55    164.26 o 
  -5  -8   7     1579.92     1651.10    112.87 o 
  -4  -8   7     1522.95     1918.90    158.09 o 
  -3  -8   7        9.28       14.44     42.02 o 
  -2  -8   7     8272.35     7867.10    332.31 o 
  -1  -8   7      273.32      164.20     77.16 o 
   0  -8   7      326.77      496.71     67.10 o 
   1  -8   7     8867.06     8299.35    211.78 o 
   2  -8   7    11242.01    11721.72    254.47 o 
   3  -8   7    44559.36    46282.81    707.13 o 
   4  -8   7    13894.57    13207.64    464.15 o 
   5  -8   7     2221.67     2146.09    102.14 o 
   6  -8   7      468.48      485.43     57.31 o 
   7  -8   7    21117.78    21214.44    391.36 o 
   8  -8   7     3398.98     3641.21    136.86 o 
   9  -8   7     7129.01     7104.59    284.41 o 
  10  -8   7     3973.01     4152.93    296.38 o 
  11  -8   7     1699.73     1686.46    169.98 o 
  12  -8   7     3690.01     3743.51    245.28 o 
  13  -8   7    10823.89    10393.25    398.00 o 
  14  -8   7     4968.87     4380.67    385.54 o 
  15  -8   7    15065.10    15619.08    722.88 o 
  16  -8   7      115.64       28.92    154.21 o 
 -13  -7   7      150.32      101.89    104.10 o 
 -12  -7   7      408.83      322.89    109.77 o 
 -11  -7   7     8306.27     8831.61    481.92 o 
 -10  -7   7    18600.80    18540.95    549.60 o 
  -9  -7   7    42217.90    42202.36    928.60 o 
  -8  -7   7      461.91      403.22     77.66 o 
  -7  -7   7     3978.91     3900.59    162.37 o 
  -6  -7   7      134.89      164.02     56.75 o 
  -5  -7   7     2946.27     3062.40    133.49 o 
  -4  -7   7     1595.90     1542.98    101.13 o 
  -3  -7   7      135.45       78.21     42.88 o 
  -2  -7   7      771.27      739.35     73.95 o 
  -1  -7   7    17841.45    18036.97    347.48 o 
   0  -7   7     1763.31     1535.71    112.07 o 
   1  -7   7      155.87       69.23     37.03 o 
   2  -7   7     5751.39     6316.50    171.17 o 
   3  -7   7     1007.90      904.74     76.94 o 
   4  -7   7     2208.23     2029.35     92.09 o 
   5  -7   7     3115.83     2951.05    179.07 o 
   6  -7   7       10.26       40.91     31.28 o 
   7  -7   7       26.88       41.95     40.09 o 
   8  -7   7    21676.96    20234.13    578.31 o 
   9  -7   7     2634.63     2698.91    187.42 o 
  10  -7   7      412.71      348.39     93.29 o 
  11  -7   7     2753.61     2653.77    202.56 o 
  12  -7   7     3467.32     3456.89    498.79 o 
  13  -7   7     2552.00     2543.65    220.25 o 
  14  -7   7    21089.24    22134.66    877.10 o 
  15  -7   7     2285.15     2501.17    327.71 o 
  16  -7   7     1950.21     2033.71    308.43 o 
 -14  -6   7     1612.63     1652.15    212.47 o 
 -13  -6   7       32.55       -2.36     85.65 o 
 -12  -6   7     2830.38     3004.97    244.93 o 
 -11  -6   7     9246.51     9632.31    386.97 o 
 -10  -6   7    35625.26    37775.07    869.50 o 
  -9  -6   7    13877.23    13310.67    573.49 o 
  -8  -6   7     1876.44     1755.23    134.93 o 
  -7  -6   7      187.71      205.75     54.66 o 
  -6  -6   7     3066.34     3088.77    137.36 o 
  -5  -6   7      423.32      413.99     61.98 o 
  -4  -6   7     4343.58     3913.02    165.88 o 
  -3  -6   7     6828.09     7007.90    245.53 o 
  -2  -6   7   130621.41   132423.22   1786.54 o 
  -1  -6   7    26043.42    26109.14    443.04 o 
   0  -6   7     2395.52     2427.20    103.85 o 
   1  -6   7    16511.47    15905.53    428.87 o 
   2  -6   7    17864.46    20142.44    355.51 o 
   3  -6   7     2444.23     2424.32     95.06 o 
   4  -6   7     5655.59     5889.19    145.86 o 
   5  -6   7    11114.34    10859.59    337.81 o 
   6  -6   7        0.34      -25.91     25.91 o 
   7  -6   7    26955.06    27172.82    611.50 o 
   8  -6   7     4357.36     3791.66    195.92 o 
   9  -6   7     2043.53     1949.30    165.25 o 
  10  -6   7     8686.72     8403.78    438.55 o 
  11  -6   7      791.09      610.72    144.58 o 
  12  -6   7      297.46      130.92    168.67 o 
  13  -6   7     2685.18     2959.00    318.07 o 
  14  -6   7     5441.87     4949.33    409.63 o 
  15  -6   7     4167.05     4631.27    409.63 o 
  16  -6   7     7674.81     7060.15    491.56 o 
 -15  -5   7      287.69      361.85    141.39 o 
 -14  -5   7     2545.48     3039.59    267.10 o 
 -13  -5   7     1275.76     1157.88    342.16 o 
 -12  -5   7     1177.52     1071.09    373.49 o 
 -11  -5   7     4435.95     4024.46    431.32 o 
 -10  -5   7    18547.31    18574.43    536.35 o 
  -9  -5   7     6146.56     6206.59    273.04 o 
  -8  -5   7     1235.29     1257.95     94.42 o 
  -7  -5   7     1389.57     1398.48     95.94 o 
  -6  -5   7     3073.25     3022.81    125.10 o 
  -5  -5   7      959.94     1016.65    131.72 o 
  -4  -5   7    13141.58    12492.23    457.57 o 
  -3  -5   7   109779.22   110599.91   1509.97 o 
  -2  -5   7   131118.30   134545.00   1802.39 o 
  -1  -5   7       38.49       14.29     36.28 o 
   0  -5   7      911.80      975.01    116.22 o 
   1  -5   7     7144.74     7624.97    244.45 o 
   2  -5   7     8773.35     8450.32    184.15 o 
   3  -5   7     1295.81     1315.27     95.33 o 
   4  -5   7    10889.10     9909.37    287.57 o 
   5  -5   7    22259.99    23648.77    527.90 o 
   6  -5   7     4015.60     3905.47    250.60 o 
   7  -5   7     5590.52     5068.27    218.09 o 
   8  -5   7     6178.06     5880.17    245.28 o 
   9  -5   7       46.96        0.88     69.88 o 
  10  -5   7      871.41      791.15     80.68 o 
  11  -5   7       88.96       97.99     76.16 o 
  12  -5   7     7376.21     7600.35    321.91 o 
  13  -5   7      785.83     1031.31    212.05 o 
  14  -5   7     3795.83     3397.55    346.98 o 
  15  -5   7     9544.18    10105.89    568.67 o 
  16  -5   7     9299.01     9970.96    568.67 o 
 -15  -4   7     8677.42     8598.48    734.93 o 
 -14  -4   7     5849.93     6384.07    469.87 o 
 -13  -4   7      364.75      271.94    104.10 o 
 -12  -4   7      261.90      262.81    101.55 o 
 -11  -4   7     3070.64     3094.86    226.44 o 
 -10  -4   7      631.05      755.93    124.35 o 
  -9  -4   7     1518.87     1567.67    158.43 o 
  -8  -4   7     1891.54     2308.83    160.26 o 
  -7  -4   7       88.39      107.66     41.28 o 
  -6  -4   7      103.15      187.16     44.66 o 
  -5  -4   7     2370.30     2090.01    100.28 o 
  -4  -4   7    21473.75    22769.06    394.54 o 
  -3  -4   7   165019.06   163013.97   2152.86 o 
  -2  -4   7      578.38      435.07     75.29 o 
  -1  -4   7     5282.04     5908.81    151.82 o 
   0  -4   7    15618.77    15638.83    281.55 o 
   1  -4   7    10682.01    11164.82    360.91 o 
   2  -4   7    10147.37    10637.74    200.33 o 
   3  -4   7     4542.80     4160.60    178.31 o 
   4  -4   7     7192.50     6632.63    224.83 o 
   5  -4   7    66672.66    67970.02   1217.82 o 
   6  -4   7        5.78      -39.93     47.34 o 
   7  -4   7      803.02      852.28    121.37 o 
   8  -4   7    16167.38    16367.36    321.01 o 
   9  -4   7     8115.13     8328.42    218.84 o 
  10  -4   7    11327.08    10668.87    268.07 o 
  11  -4   7    15253.89    16086.14    363.77 o 
  12  -4   7     2393.41     2099.33    195.92 o 
  13  -4   7      462.36      501.20    168.67 o 
  14  -4   7     9207.97     8679.41    510.84 o 
  15  -4   7    11207.80    12284.18    626.50 o 
 -16  -3   7     7859.63     8039.50    409.63 o 
 -15  -3   7    11147.82    11964.58    472.75 o 
 -14  -3   7     1177.15     1008.05    163.14 o 
 -13  -3   7     1023.83     1379.87    175.98 o 
 -12  -3   7      882.52      771.99    136.47 o 
 -11  -3   7     1208.94     1036.61    146.80 o 
 -10  -3   7     4162.32     4317.93    235.92 o 
  -9  -3   7       19.68        6.80     84.34 o 
  -8  -3   7    15176.83    16356.54    321.31 o 
  -7  -3   7     4354.74     4210.94    136.08 o 
  -6  -3   7     6410.86     6334.81    167.60 o 
  -5  -3   7     2801.97     2672.81    102.31 o 
  -4  -3   7    39462.95    37558.46    583.31 o 
  -3  -3   7    14916.02    16041.23    294.42 o 
  -2  -3   7     7001.87     7243.79    169.54 o 
  -1  -3   7      924.20      673.34     72.38 o 
   0  -3   7        4.08       11.19     23.80 o 
   1  -3   7     2092.05     2312.50     77.01 o 
   2  -3   7     5423.10     5334.60    185.13 o 
   3  -3   7      353.28      317.39     61.06 o 
   4  -3   7    82641.13    86114.57   2052.99 o 
   5  -3   7    23412.37    22974.91    375.35 o 
   6  -3   7        2.95        2.33     28.10 o 
   7  -3   7    14394.10    14580.89    292.93 o 
   8  -3   7     2775.56     2485.20    204.10 o 
   9  -3   7    25640.56    24856.17    462.80 o 
  10  -3   7     3755.00     3980.98    163.04 o 
  11  -3   7    15156.34    15095.81    351.63 o 
  12  -3   7      141.21       99.28     76.16 o 
  13  -3   7     1019.17     1002.40    212.05 o 
  14  -3   7     2736.53     2665.03    313.25 o 
  15  -3   7     4313.96     4727.65    395.18 o 
 -16  -2   7    15473.57    16213.28    574.81 o 
 -15  -2   7     1535.27     1516.23    385.54 o 
 -14  -2   7      103.81      -51.63     69.40 o 
 -13  -2   7       98.98      176.33     86.45 o 
 -12  -2   7     9691.46     9253.49    367.27 o 
 -11  -2   7      372.60      263.57     87.82 o 
 -10  -2   7      188.37       96.38     71.56 o 
  -9  -2   7    19507.58    19137.22    653.00 o 
  -8  -2   7    70372.88    71107.53   1468.72 o 
  -7  -2   7    25532.16    25248.19    540.76 o 
  -6  -2   7      557.82      481.97     56.78 o 
  -5  -2   7      194.18      164.35     37.39 o 
  -4  -2   7    13540.16    14852.92    278.76 o 
  -3  -2   7     9228.59     9242.11    313.24 o 
  -2  -2   7      517.33      478.41     50.81 o 
  -1  -2   7     4546.97     5577.83    137.49 o 
   0  -2   7     7663.65     7739.06    162.95 o 
   1  -2   7      428.25      530.27     79.52 o 
   2  -2   7     2774.41     3013.66    236.14 o 
   3  -2   7    47112.54    48765.43    896.84 o 
   4  -2   7    43248.64    42912.94   1021.69 o 
   5  -2   7     1163.00     1185.25     72.02 o 
   6  -2   7      105.24      137.19     57.40 o 
   7  -2   7     1794.74     1805.31    100.16 o 
   8  -2   7      600.62      615.50     74.15 o 
   9  -2   7       33.26        8.80     43.42 o 
  10  -2   7    15241.28    15003.65    401.31 o 
  11  -2   7      318.87      387.78     71.64 o 
  12  -2   7     3959.96     3812.84    212.66 o 
  13  -2   7     2499.80     2115.64    274.70 o 
  14  -2   7     1569.67     1595.16    250.60 o 
  15  -2   7     2232.31     1657.81    265.06 o 
 -16  -1   7      196.54      156.81    109.77 o 
 -15  -1   7      970.75     1303.10    183.64 o 
 -14  -1   7      411.41      264.12    159.03 o 
 -13  -1   7     9835.95     8918.72    489.15 o 
 -12  -1   7     1846.21     1792.19    248.19 o 
 -11  -1   7      329.08      455.27     97.07 o 
 -10  -1   7     4334.60     4124.40    257.83 o 
  -9  -1   7    75132.65    75193.37   1396.55 o 
  -8  -1   7    66740.85    65622.25   1224.64 o 
  -7  -1   7     8932.19     9640.04    204.45 o 
  -6  -1   7     2990.13     3131.82    105.19 o 
  -5  -1   7    16270.69    17114.32    307.45 o 
  -4  -1   7     3188.69     3191.70    153.67 o 
  -3  -1   7      126.93      192.51     37.55 o 
  -2  -1   7       13.84       16.36     26.18 o 
  -1  -1   7    39147.18    41090.31    600.17 o 
   0  -1   7    30388.54    29582.70    896.37 o 
   1  -1   7      196.09      274.42     57.63 o 
   2  -1   7     2509.22     2117.26     72.89 o 
   3  -1   7     4496.76     4576.30    226.50 o 
   4  -1   7     1082.28      780.10     64.71 o 
   5  -1   7     1802.68     1746.63    111.97 o 
   6  -1   7      326.69      480.47     62.05 o 
   7  -1   7     6662.27     7020.10    192.47 o 
   8  -1   7        3.07        6.23     45.77 o 
   9  -1   7    23023.09    21951.36    429.59 o 
  10  -1   7      106.04       40.75     50.08 o 
  11  -1   7     4381.38     4583.69    225.06 o 
  12  -1   7     1860.17     2349.08    363.85 o 
  13  -1   7      808.15      771.41    127.75 o 
  14  -1   7     1377.10     1021.67    216.86 o 
  15  -1   7     5524.03     6192.69    438.55 o 
 -17   0   7      212.47      156.59    168.67 o 
 -16   0   7     3060.67     2632.64    253.72 o 
 -15   0   7     3191.34     3201.37    339.75 o 
 -14   0   7       25.41       12.41     80.03 o 
 -13   0   7     3283.94     2839.49    226.44 o 
 -12   0   7     2943.93     2858.66    216.21 o 
 -11   0   7      571.34      510.37    102.06 o 
 -10   0   7    25485.91    24036.33    594.46 o 
  -9   0   7    38157.79    37243.14    961.43 o 
  -8   0   7     9971.02     9919.26    316.86 o 
  -7   0   7     8399.92     9700.66    294.75 o 
  -6   0   7     1119.17     1235.43    102.63 o 
  -5   0   7    10198.93    10961.63    221.24 o 
  -4   0   7      556.39      780.46     59.45 o 
  -3   0   7     2776.74     2785.48    267.47 o 
  -2   0   7    35575.21    33921.36    512.58 o 
  -1   0   7    88280.78    87693.84   1459.53 o 
   0   0   7    45033.92    45245.84    818.02 o 
   1   0   7        6.88       -8.32     35.66 o 
   2   0   7      148.12       20.01     27.91 o 
   3   0   7    27048.03    26820.36    431.78 o 
   4   0   7       88.38       57.83     72.29 o 
   5   0   7     1439.52     1396.33     89.85 o 
   6   0   7    13194.26    12545.07    273.32 o 
   7   0   7     1023.69     1055.72    112.53 o 
   8   0   7     6871.08     6575.49    404.87 o 
   9   0   7     7339.30     7539.96    222.01 o 
  10   0   7        3.51        3.44     48.77 o 
  11   0   7     2600.85     2521.58    179.44 o 
  12   0   7      370.63      250.60    134.94 o 
  13   0   7      899.44      861.60    131.16 o 
  14   0   7      482.79      597.58    183.13 o 
  15   0   7     2733.90     2780.69    327.71 o 
 -17   1   7      349.52      385.85    132.38 o 
 -16   1   7      485.82      274.70    119.27 o 
 -15   1   7    10590.54    10180.98    415.74 o 
 -14   1   7      313.42      334.94    109.05 o 
 -13   1   7    10899.87    11250.96    407.21 o 
 -12   1   7     1184.83     1145.40    145.46 o 
 -11   1   7      125.59      381.52     93.29 o 
 -10   1   7     8813.17     8355.56    304.97 o 
  -9   1   7     1343.02     1601.29    238.55 o 
  -8   1   7      245.24      296.07     91.57 o 
  -7   1   7     6008.97     5760.00    218.01 o 
  -6   1   7    17598.08    16610.51    291.14 o 
  -5   1   7     3199.75     2618.78    106.10 o 
  -4   1   7     6001.12     6539.12    156.27 o 
  -3   1   7    21427.23    21328.31    553.55 o 
  -2   1   7    59457.06    57310.70   1007.22 o 
  -1   1   7   151438.25   141860.58   2283.67 o 
   0   1   7      516.03     1556.61    163.85 o 
   1   1   7     6201.16     6362.08    153.24 o 
   2   1   7     5922.74     5940.32    150.51 o 
   3   1   7      581.27      403.26     50.63 o 
   4   1   7    22155.50    22787.06    396.34 o 
   5   1   7      126.78      191.48     76.41 o 
   6   1   7     5964.76     5726.30    178.70 o 
   7   1   7    22786.72    22357.93    645.57 o 
   8   1   7     9862.30     9135.89    245.89 o 
   9   1   7      230.72      178.03     62.90 o 
  10   1   7     9757.83     9274.29    327.77 o 
  11   1   7     3661.65     3547.78    404.81 o 
  12   1   7       84.41        6.13     74.04 o 
  13   1   7    10850.30    10927.81    387.36 o 
  14   1   7       22.17      144.58    125.30 o 
  15   1   7     4746.98     5060.18    414.45 o 
 -17   2   7      488.64      647.71    147.97 o 
 -16   2   7     1396.02     1482.03    269.88 o 
 -15   2   7     6384.83     6498.46    323.52 o 
 -14   2   7    11768.82    11063.85    414.03 o 
 -13   2   7    18260.16    17997.30    578.31 o 
 -12   2   7      566.03      526.31    122.89 o 
 -11   2   7        0.70      -23.77     50.78 o 
 -10   2   7      234.12      311.29     79.59 o 
  -9   2   7      240.56      454.35     86.45 o 
  -8   2   7    30321.10    29236.29   1821.66 o 
  -7   2   7     4261.83     4059.62    107.33 o 
  -6   2   7    29757.85    29604.68    464.65 o 
  -5   2   7     5755.10     6383.55    153.20 o 
  -4   2   7     3257.58     3957.68    192.77 o 
  -3   2   7     8659.32     7917.50    231.32 o 
  -2   2   7    19844.95    19869.28    414.69 o 
  -1   2   7     6847.60     7299.80    211.78 o 
   0   2   7      372.23      388.70     58.82 o 
   1   2   7    18858.53    20098.02    345.16 o 
   2   2   7      356.26      256.70     44.92 o 
   3   2   7     9413.45     9983.88    230.95 o 
   4   2   7     3842.74     3501.51    168.76 o 
   5   2   7     7724.38     8022.45    410.83 o 
   6   2   7   100177.67    96426.41   1374.71 o 
   7   2   7       36.67       58.69     58.13 o 
   8   2   7      193.75      119.21     55.20 o 
   9   2   7      985.60      965.78    130.37 o 
  10   2   7     8878.29     8854.01    335.02 o 
  11   2   7       17.80      134.19     96.03 o 
  12   2   7     5882.67     6309.25    551.80 o 
  13   2   7     3763.52     3599.26    238.47 o 
  14   2   7        1.46      -83.44     83.44 o 
 -18   3   7      977.12     1038.59    187.42 o 
 -17   3   7      699.94      726.61    152.89 o 
 -16   3   7     4157.44     4031.28    293.00 o 
 -15   3   7     7117.98     6703.71    328.83 o 
 -14   3   7    19961.52    18819.66    565.65 o 
 -13   3   7     2227.27     2019.22    192.51 o 
 -12   3   7     3316.26     3012.64    212.96 o 
 -11   3   7      275.76      425.26     93.29 o 
 -10   3   7     3767.12     3790.07    195.92 o 
  -9   3   7     2525.88     2109.55    155.02 o 
  -8   3   7    16113.48    16796.27    294.69 o 
  -7   3   7    34482.95    33606.50    687.72 o 
  -6   3   7    76825.02    76971.95   1070.46 o 
  -5   3   7       27.62        7.23     55.42 o 
  -4   3   7      523.63      360.21     57.63 o 
  -3   3   7     1603.67     1958.71    214.46 o 
  -2   3   7       14.90       50.26     34.70 o 
  -1   3   7    13472.82    14189.51    327.19 o 
   0   3   7    13210.05    13854.21    262.62 o 
   1   3   7       40.95       30.65     29.59 o 
   2   3   7     4049.67     4307.71    132.31 o 
   3   3   7     1577.49     1495.86     88.26 o 
   4   3   7      236.56      138.83     42.31 o 
   5   3   7    30002.02    29002.16    502.47 o 
   6   3   7    21994.67    21453.10    420.08 o 
   7   3   7        4.81      -43.16     43.16 o 
   8   3   7      714.97      648.73    118.69 o 
   9   3   7     7399.91     7375.34    303.06 o 
  10   3   7     3074.46     3074.13    212.47 o 
  11   3   7     4117.28     3868.25    243.63 o 
  12   3   7     8410.63     8389.18    390.36 o 
  13   3   7     2166.11     2415.95    214.69 o 
  14   3   7      854.86      884.97    178.31 o 
 -18   4   7      403.34      300.42    131.16 o 
 -17   4   7      619.35      537.88    134.31 o 
 -16   4   7       17.96       61.86     93.29 o 
 -15   4   7     6802.86     6606.53    327.09 o 
 -14   4   7      264.93      129.05    118.07 o 
 -13   4   7     6610.17     7219.33    311.68 o 
 -12   4   7     4151.57     3826.86    349.39 o 
 -11   4   7    13093.18    13528.53    807.22 o 
 -10   4   7     1679.37     1598.77    148.21 o 
  -9   4   7     6409.20     5440.81    186.27 o 
  -8   4   7    24368.95    26253.54    434.69 o 
  -7   4   7   165926.30   168704.36   4556.56 o 
  -6   4   7    40113.67    43979.46    930.11 o 
  -5   4   7     1080.87      900.56     78.16 o 
  -4   4   7      525.54      385.67     59.56 o 
  -3   4   7     2284.30     2619.13    118.69 o 
  -2   4   7    17032.54    16276.53    474.69 o 
  -1   4   7       37.15       36.43     30.05 o 
   0   4   7     3475.42     3720.35    118.96 o 
   1   4   7    46816.16    46154.13    691.98 o 
   2   4   7     2538.35     2720.85    110.78 o 
   3   4   7       17.73        1.34     31.95 o 
   4   4   7      752.40      730.00     72.01 o 
   5   4   7    11359.65    11579.39    270.80 o 
   6   4   7      581.17      340.74     67.18 o 
   7   4   7     2197.62     2306.45    188.92 o 
   8   4   7      769.32      943.56    320.48 o 
   9   4   7      716.80      621.56    124.35 o 
  10   4   7     3440.38     3429.83    238.54 o 
  11   4   7    10216.55    10595.90    469.87 o 
  12   4   7     1066.60      814.07    149.82 o 
  13   4   7     2478.89     2232.80    223.03 o 
 -18   5   7      129.62      295.23    116.64 o 
 -17   5   7      931.51      978.52    260.24 o 
 -16   5   7      675.47      525.65    128.96 o 
 -15   5   7      448.22      420.12    156.62 o 
 -14   5   7     5968.12     5830.48    296.41 o 
 -13   5   7       31.80       -9.10     60.24 o 
 -12   5   7     2471.97     2341.71    190.74 o 
 -11   5   7      924.47     1132.19    136.18 o 
 -10   5   7     3828.33     4576.07    214.69 o 
  -9   5   7      215.80      223.55     67.47 o 
  -8   5   7    89296.46    87235.02   2065.04 o 
  -7   5   7    32440.63    33300.16    638.45 o 
  -6   5   7     3302.05     3264.04    138.60 o 
  -5   5   7     1714.67     2136.38    175.90 o 
  -4   5   7      857.56     1079.54     84.99 o 
  -3   5   7     4608.11     5086.31    272.29 o 
  -2   5   7     9536.36     9462.56    247.78 o 
  -1   5   7      493.07      671.74     60.95 o 
   0   5   7    84503.41    85188.72   1184.78 o 
   1   5   7    57576.93    58855.27    859.13 o 
   2   5   7     1781.85     1348.64     84.85 o 
   3   5   7      803.56      896.50     90.84 o 
   4   5   7       39.74       71.75     42.42 o 
   5   5   7    13572.19    13436.21    301.97 o 
   6   5   7      186.33      173.49     80.03 o 
   7   5   7      511.22      515.36    240.96 o 
   8   5   7      671.54      623.97    139.92 o 
   9   5   7     3578.46     3546.73    255.31 o 
  10   5   7     9555.01     9342.15    381.48 o 
  11   5   7     1479.91     1276.80    200.00 o 
  12   5   7     4131.53     4502.89    292.53 o 
  13   5   7        8.68      142.34    115.76 o 
 -18   6   7     1151.64     1206.15    260.24 o 
 -17   6   7     2953.32     2954.05    268.95 o 
 -16   6   7     2585.14     3096.11    262.33 o 
 -15   6   7     2897.74     3153.21    251.89 o 
 -14   6   7     1235.11     1577.43    245.78 o 
 -13   6   7     1158.67      988.93    139.22 o 
 -12   6   7     2922.00     2481.90    274.70 o 
 -11   6   7     1214.67      968.66    178.31 o 
 -10   6   7      340.48      506.77     63.72 o 
  -9   6   7     2635.72     2565.12    125.50 o 
  -8   6   7    56341.55    60630.55   1561.43 o 
  -7   6   7     1280.71     1425.87    104.16 o 
  -6   6   7      229.61      277.59     57.63 o 
  -5   6   7     9319.56     9623.97    260.27 o 
  -4   6   7     7624.76     7192.19    390.36 o 
  -3   6   7        0.68       35.62     65.06 o 
  -2   6   7      835.48     1026.38     70.55 o 
  -1   6   7   103408.02   102312.30   1764.14 o 
   0   6   7   121024.45   122001.83   2071.08 o 
   1   6   7    30028.10    29837.64    711.77 o 
   2   6   7        1.28      -29.81     29.81 o 
   3   6   7     1496.18     1368.70     91.50 o 
   4   6   7     4511.42     4125.01    152.31 o 
   5   6   7     8973.23     7980.93    305.28 o 
   6   6   7     7286.47     7551.64    585.53 o 
   7   6   7     2793.96     3295.18    242.78 o 
   8   6   7     1501.96     1121.07    197.59 o 
   9   6   7       59.62      171.19    146.99 o 
  10   6   7     3906.49     3804.04    267.10 o 
  11   6   7      553.53      662.85    147.06 o 
  12   6   7     1583.87     1507.86    202.34 o 
 -18   7   7     3673.44     3238.51    414.45 o 
 -17   7   7     4648.99     4202.36    433.73 o 
 -16   7   7     3069.39     3036.11    361.44 o 
 -15   7   7      699.78      573.49    173.49 o 
 -14   7   7      878.96      737.34    183.13 o 
 -13   7   7    18733.35    18149.17    732.52 o 
 -12   7   7    23142.56    22756.34    824.09 o 
 -11   7   7     3278.95     3002.37    274.70 o 
 -10   7   7     8601.91     9159.67    448.19 o 
  -9   7   7     7401.68     7807.89    241.89 o 
  -8   7   7     1976.46     2139.00    128.29 o 
  -7   7   7     1326.09     1477.60    159.03 o 
  -6   7   7       37.92       25.90     40.47 o 
  -5   7   7      147.86      125.30     47.71 o 
  -4   7   7     6075.14     6048.77    236.14 o 
  -3   7   7      801.64      777.96     64.84 o 
  -2   7   7     2243.17     1985.57     91.70 o 
  -1   7   7    86744.02    88483.14   1700.99 o 
   0   7   7    28643.00    28680.43    563.11 o 
   1   7   7     1286.77     1142.20     86.34 o 
   2   7   7     2655.31     3047.16    121.42 o 
   3   7   7      979.45     1087.90     83.65 o 
   4   7   7     6405.20     7282.47    294.04 o 
   5   7   7     5429.64     5086.92    249.62 o 
   6   7   7     2280.89     2154.11    204.82 o 
   7   7   7    14459.80    13584.71    466.82 o 
   8   7   7    12034.56    11179.63    435.55 o 
   9   7   7      306.39      333.29    124.72 o 
  10   7   7      511.90      223.99    120.20 o 
  11   7   7     1484.41     1477.43    315.66 o 
 -18   8   7      125.12       24.10    139.76 o 
 -17   8   7    20487.03    20341.91    906.01 o 
 -16   8   7     1142.25      992.76    221.68 o 
 -15   8   7      214.35      250.60    144.58 o 
 -14   8   7     8543.51     9561.33    520.48 o 
 -13   8   7    22982.61    21040.70    804.81 o 
 -12   8   7    11922.83    12317.92    559.03 o 
 -11   8   7     6423.32     6742.08    385.54 o 
 -10   8   7      468.87      560.38     83.79 o 
  -9   8   7     2783.66     2798.24    209.64 o 
  -8   8   7     3188.90     3323.06    156.31 o 
  -7   8   7     4047.67     4518.22    183.13 o 
  -6   8   7    10168.94    10954.04    426.50 o 
  -5   8   7    11883.34    11537.60    498.79 o 
  -4   8   7    38138.67    38190.09    716.28 o 
  -3   8   7       72.08       50.65     38.07 o 
  -2   8   7    21133.88    20639.26    368.91 o 
  -1   8   7     6343.14     6527.77    451.55 o 
   0   8   7      112.80       53.92     37.27 o 
   1   8   7     2096.88     1836.88     90.03 o 
   2   8   7     3157.87     3663.90    209.96 o 
   3   8   7      470.21      599.79    107.62 o 
   4   8   7     1880.54     1717.15    172.19 o 
   5   8   7     1338.41     1186.35    158.21 o 
   6   8   7    15009.71    15438.78    497.52 o 
   7   8   7    15165.89    14464.44    502.21 o 
   8   8   7    11030.62    10647.76    749.39 o 
   9   8   7       14.32     -110.84    110.84 o 
  10   8   7       10.09       22.78    106.86 o 
  11   8   7     6569.31     7600.22    701.20 o 
 -18   9   7     9661.81    10973.35    655.41 o 
 -17   9   7     2427.75     2130.09    337.35 o 
 -16   9   7     1730.02     1137.33    236.14 o 
 -15   9   7       69.39      -33.73    101.20 o 
 -14   9   7     1416.87     1571.06    255.42 o 
 -13   9   7     2498.00     2187.92    274.70 o 
 -12   9   7      568.95      443.37    139.76 o 
 -11   9   7     2390.08     2318.04    250.60 o 
 -10   9   7    18684.33    19923.82    469.89 o 
  -9   9   7        1.26       16.87     47.71 o 
  -8   9   7       19.57       87.65     62.65 o 
  -7   9   7    13668.39    14495.42    368.78 o 
  -6   9   7    43482.85    44519.77   1093.96 o 
  -5   9   7    53288.12    52538.58    950.91 o 
  -4   9   7     2729.52     2567.70    110.21 o 
  -3   9   7      359.59      378.23     50.63 o 
  -2   9   7      869.76      929.69     64.47 o 
  -1   9   7       64.78       -4.82     55.53 o 
   0   9   7       96.08      132.02     63.68 o 
   1   9   7       21.25       29.35     55.53 o 
   2   9   7       77.65       89.27     71.32 o 
   3   9   7     6464.50     5963.90    280.38 o 
   4   9   7     3990.68     4387.49    253.03 o 
   5   9   7     6757.04     6770.64    322.89 o 
   6   9   7     5472.10     5796.55    306.18 o 
   7   9   7     6673.04     7146.95    362.81 o 
   8   9   7      224.02      294.79    130.37 o 
   9   9   7     1489.93     1449.10    284.33 o 
  10   9   7      897.22     1000.84    191.03 o 
 -17  10   7      126.96        9.64    144.58 o 
 -16  10   7     2499.70     2525.27    332.53 o 
 -15  10   7       40.26       48.19    125.30 o 
 -14  10   7       45.63       86.75    115.66 o 
 -13  10   7      538.89      631.32    168.67 o 
 -12  10   7     8517.49     8404.71    448.19 o 
 -11  10   7     6966.81     6999.03    255.24 o 
 -10  10   7     1280.00      949.39    168.67 o 
  -9  10   7     2529.20     3050.64    161.84 o 
  -8  10   7      805.54      940.77    107.30 o 
  -7  10   7    22765.37    22918.23    672.28 o 
  -6  10   7    54086.18    57243.23   1035.07 o 
  -5  10   7    11438.07    11638.41    262.91 o 
  -4  10   7     5122.44     4926.82    150.77 o 
  -3  10   7     1488.75     1432.90    144.80 o 
  -2  10   7     2832.45     2917.14    356.62 o 
  -1  10   7      542.83      718.18    137.35 o 
   0  10   7     2278.70     2414.42    189.10 o 
   1  10   7     8401.61     7558.50    313.29 o 
   2  10   7    30883.13    32313.49    777.98 o 
   3  10   7      874.94      940.28    310.84 o 
   4  10   7      191.12      298.19    108.41 o 
   5  10   7      731.66      647.21    178.31 o 
   6  10   7        5.78      -34.07     97.25 o 
   7  10   7        5.46      -70.22    120.48 o 
   8  10   7      639.33      834.79    184.10 o 
   9  10   7      746.80      867.63    186.36 o 
 -17  11   7     3512.58     3537.30    395.18 o 
 -16  11   7     2239.19     2159.01    318.07 o 
 -15  11   7      631.63      260.24    163.85 o 
 -14  11   7       46.42       77.11    115.66 o 
 -13  11   7     9598.73     9546.87    496.38 o 
 -12  11   7      455.94      501.20    154.21 o 
 -11  11   7     1714.20     1538.00    168.67 o 
 -10  11   7      709.75      690.18    103.61 o 
  -9  11   7     1934.01     2201.99    156.31 o 
  -8  11   7     1749.20     1665.72    136.47 o 
  -7  11   7     3329.63     3707.98    231.32 o 
  -6  11   7     6114.68     5698.18    254.96 o 
  -5  11   7     7596.99     7378.60    294.04 o 
  -4  11   7     4916.10     4494.65    460.24 o 
  -3  11   7      218.52      182.44    106.02 o 
  -2  11   7       41.17       79.28     81.93 o 
  -1  11   7      279.08      287.15     89.10 o 
   0  11   7     3550.95     3203.09    222.25 o 
   1  11   7    42911.57    42712.34    958.90 o 
   2  11   7    23841.41    22809.74    633.15 o 
   3  11   7     1297.99     1435.00    180.22 o 
   4  11   7     1028.09      951.37    160.05 o 
   5  11   7     3840.11     3999.33    287.57 o 
   6  11   7      701.04      541.50    148.90 o 
   7  11   7      123.82       30.82    115.01 o 
   8  11   7     2319.32     2432.07    412.04 o 
 -16  12   7        2.04     -110.84    110.84 o 
 -15  12   7      835.62      563.85    183.13 o 
 -14  12   7        3.43      -67.47     96.38 o 
 -13  12   7     5518.98     5469.81    371.08 o 
 -12  12   7      132.62      159.03    120.48 o 
 -11  12   7    18054.36    18306.52    631.32 o 
 -10  12   7      146.86      228.22     76.62 o 
  -9  12   7      169.24      108.79     93.97 o 
  -8  12   7      659.88      308.43    120.48 o 
  -7  12   7      833.06      841.10    125.95 o 
  -6  12   7     2098.75     1964.54    180.22 o 
  -5  12   7       13.09      -35.21     69.88 o 
  -4  12   7     1329.12     1567.67    168.66 o 
  -3  12   7      101.37       96.83     72.73 o 
  -2  12   7     1231.18     1108.67    330.12 o 
  -1  12   7      197.10       86.54     78.73 o 
   0  12   7     9024.85     8340.95    462.64 o 
   1  12   7    36661.34    35626.07    963.84 o 
   2  12   7     1030.66      973.58    157.77 o 
   3  12   7     1874.41     1455.28    190.74 o 
   4  12   7       65.97       79.39     97.07 o 
   5  12   7      412.76      553.59    146.06 o 
   6  12   7       24.31      -93.41     93.41 o 
 -16  13   7     5617.12     5493.91    443.37 o 
 -15  13   7     7077.90     6987.86    457.83 o 
 -14  13   7      517.88      669.87    178.31 o 
 -13  13   7     1637.13     1561.43    236.14 o 
 -12  13   7    17708.49    18091.34    693.97 o 
 -11  13   7    11943.64    11431.18    525.29 o 
 -10  13   7       65.94       43.37     96.38 o 
  -9  13   7      416.53      424.09    149.40 o 
  -8  13   7      118.30      105.20     80.03 o 
  -7  13   7      217.34      178.22     85.65 o 
  -6  13   7     4077.98     4121.19    387.95 o 
  -5  13   7      509.14      328.87     98.65 o 
  -4  13   7     6597.27     6200.13    294.75 o 
  -3  13   7      857.28      809.25    190.36 o 
  -2  13   7      441.27      364.11    132.53 o 
  -1  13   7      196.71      218.14     90.26 o 
   0  13   7     9878.54    10612.77    410.36 o 
   1  13   7      190.57      231.32    106.33 o 
   2  13   7      164.56       31.14     88.40 o 
   3  13   7     1286.46     1021.89    170.28 o 
   4  13   7        5.13      -86.85     86.85 o 
   5  13   7       43.45      -40.48    115.66 o 
 -15  14   7     1674.47     2197.56    298.79 o 
 -11  14   7       98.14      168.67    130.12 o 
 -10  14   7      799.65      554.21    173.49 o 
  -9  14   7      255.26      267.19    103.89 o 
  -8  14   7     2681.53     2612.81    221.19 o 
  -7  14   7      966.65      957.14    424.09 o 
  -6  14   7      154.87       42.98     82.19 o 
  -5  14   7     9140.45     8015.46    348.68 o 
  -4  14   7    29584.41    30117.75    767.98 o 
  -3  14   7     8329.52     8051.03    448.19 o 
  -2  14   7        1.29        5.27     73.21 o 
  -1  14   7       11.93      -64.78     73.21 o 
   0  14   7        0.85      -71.69     81.57 o 
   1  14   7     3163.08     3054.16    260.67 o 
   2  14   7     1709.36     1380.83    212.05 o 
   3  14   7        6.76      -88.40     88.40 o 
   4  14   7      548.20      513.33    149.33 o 
 -12  15   7        1.28      -48.19    110.84 o 
 -11  15   7     2889.71     2740.36    234.62 o 
 -10  15   7      150.71      -39.44     83.44 o 
  -9  15   7     7054.39     7396.38    339.95 o 
  -8  15   7      686.23      820.42    141.39 o 
  -7  15   7        2.36        8.23     80.94 o 
  -6  15   7     1824.54     1855.06    207.79 o 
  -5  15   7    42337.17    42501.15    996.40 o 
  -4  15   7    23554.69    23469.32    671.08 o 
  -3  15   7     3064.37     2677.69    257.83 o 
  -2  15   7      397.30      412.98    122.54 o 
  -1  15   7      766.55      654.20    327.71 o 
   0  15   7     2731.06     2572.30    251.07 o 
   1  15   7       25.83       51.49     96.00 o 
   2  15   7       83.27      255.89    120.65 o 
 -12  16   7     3894.03     4375.22    292.73 o 
 -11  16   7     1085.75     1053.30    168.04 o 
 -10  16   7      917.14      601.71    141.39 o 
  -9  16   7     2650.11     3371.68    286.74 o 
  -8  16   7     1109.60     1392.77    190.47 o 
  -7  16   7      651.13      877.51    160.16 o 
  -6  16   7    17028.26    17252.74    567.01 o 
  -5  16   7    14566.58    13114.11    488.92 o 
  -4  16   7     4304.80     4079.99    291.22 o 
  -3  16   7      802.48      820.08    156.31 o 
  -2  16   7      944.82      999.27    168.66 o 
  -1  16   7       35.79      228.39    108.43 o 
   0  16   7       72.36      -79.59     79.59 o 
 -10  17   7       54.54       17.95     98.65 o 
  -9  17   7     3688.94     3987.02    424.09 o 
  -8  17   7      399.81      438.61    129.36 o 
  -7  17   7       31.06       39.06     96.72 o 
  -6  17   7     2724.74     2215.92    241.95 o 
  -5  17   7       92.98      125.06    103.89 o 
  -4  17   7      562.53      794.93    178.31 o 
  -3  17   7      109.77      122.33    109.77 o 
   3 -18   8       58.04       43.16    114.12 o 
   4 -18   8      348.83      269.50    127.35 o 
   5 -18   8      899.75      693.97    226.50 o 
   6 -18   8     2205.10     1903.59    327.71 o 
   7 -18   8      581.65      467.46    212.05 o 
   8 -18   8      837.78      549.39    216.86 o 
   0 -17   8     1241.47     1466.46    219.27 o 
   1 -17   8     1040.96     1094.49    193.43 o 
   2 -17   8      218.98      153.11    187.95 o 
   3 -17   8     3159.21     3663.46    551.80 o 
   4 -17   8       23.66      -73.21     73.21 o 
   5 -17   8       43.59      -86.75     86.75 o 
   6 -17   8       90.98     -115.66    115.66 o 
   7 -17   8     1535.88     1831.30    308.43 o 
   8 -17   8     5339.15     5416.80    481.92 o 
   9 -17   8      306.04      419.27    197.59 o 
  10 -17   8     3127.65     3330.08    404.81 o 
  11 -17   8      969.35     1021.67    274.70 o 
  -3 -16   8      195.77      216.07    134.57 o 
  -2 -16   8     1125.13     1047.47    368.67 o 
  -1 -16   8      172.25      332.34    132.00 o 
   0 -16   8        0.68      -83.85     96.24 o 
   1 -16   8       35.29       19.28    105.64 o 
   2 -16   8     3564.44     3936.34    281.12 o 
   3 -16   8      633.77      353.72    115.71 o 
   4 -16   8      304.96      259.80    111.07 o 
   5 -16   8      252.57       97.79    195.18 o 
   6 -16   8     1112.54      891.55    221.68 o 
   7 -16   8      560.53      718.06    202.41 o 
   8 -16   8     2501.16     2356.60    332.53 o 
   9 -16   8      527.09      779.72    146.80 o 
  10 -16   8      813.48      763.66    185.54 o 
  11 -16   8     1230.50     1477.18    245.78 o 
  12 -16   8      237.18      333.81    127.75 o 
  13 -16   8     2098.88     2079.54    240.22 o 
  -4 -15   8     4686.93     5028.12    336.19 o 
  -3 -15   8     1511.21     1295.38    378.31 o 
  -2 -15   8      285.45      317.49    125.05 o 
  -1 -15   8      427.16      359.69    130.37 o 
   0 -15   8      508.90      440.83    142.17 o 
   1 -15   8      421.87      296.21    120.65 o 
   2 -15   8      223.46      172.11    106.98 o 
   3 -15   8    14220.15    14858.24    483.32 o 
   4 -15   8      368.50      338.64    113.82 o 
   5 -15   8      335.02      401.87    111.10 o 
   6 -15   8     1067.98     1223.52    150.07 o 
   7 -15   8        2.41       70.48     79.89 o 
   8 -15   8      310.37      428.42    142.17 o 
   9 -15   8     5383.35     5890.13    309.45 o 
  10 -15   8     3167.24     3100.83    252.49 o 
  11 -15   8       79.02      -16.99     91.81 o 
  12 -15   8     2563.84     2976.21    332.53 o 
  13 -15   8     1576.51     1614.90    412.04 o 
  14 -15   8       29.28        0.00    139.76 o 
  -6 -14   8    10059.10    10724.49    448.74 o 
  -5 -14   8    10755.40    11610.90    462.36 o 
  -4 -14   8      705.15      553.47    136.63 o 
  -3 -14   8       86.63       91.81     99.45 o 
  -2 -14   8      310.39      334.60    161.44 o 
  -1 -14   8      229.02      195.93    105.11 o 
   0 -14   8      675.68      840.85    154.98 o 
   1 -14   8      163.91      135.57    103.56 o 
   2 -14   8    29809.63    30282.24    927.70 o 
   3 -14   8    14909.30    13911.20    380.08 o 
   4 -14   8      140.81      154.59     87.38 o 
   5 -14   8     7676.47     7500.72    431.17 o 
   6 -14   8     7004.32     7097.42    236.50 o 
   7 -14   8     1191.25      983.12    216.86 o 
   8 -14   8      612.41      459.24    197.59 o 
   9 -14   8    23918.46    25756.72    677.21 o 
  10 -14   8     1340.66     1204.20    174.28 o 
  11 -14   8      404.67      407.35    125.53 o 
  12 -14   8      591.93      685.20    153.23 o 
  13 -14   8     2422.87     2329.63    238.54 o 
  14 -14   8       47.76       48.19    144.58 o 
  -7 -13   8      137.75      193.59    116.95 o 
  -6 -13   8     4896.83     5771.22    587.94 o 
  -5 -13   8      664.73      540.36    135.47 o 
  -4 -13   8     1238.90     1100.77    236.14 o 
  -3 -13   8     2850.39     2997.82    515.66 o 
  -2 -13   8       91.94      255.13    109.61 o 
  -1 -13   8       77.14      169.23    102.89 o 
   0 -13   8     1350.85     1297.11    122.45 o 
   1 -13   8    18281.68    19447.48    508.43 o 
   2 -13   8    45758.98    46104.00    777.80 o 
   3 -13   8     1580.15     1820.45    151.36 o 
   4 -13   8      392.20      433.54     79.52 o 
   5 -13   8     5123.55     5378.47    196.87 o 
   6 -13   8     1698.62     1675.42    134.78 o 
   7 -13   8     1826.06     2068.10    136.72 o 
   8 -13   8     6079.08     6248.26    421.68 o 
   9 -13   8     1448.83     1686.42    188.55 o 
  10 -13   8     6650.04     7111.39    323.82 o 
  11 -13   8      733.37      765.40    141.39 o 
  12 -13   8     4595.75     5194.81    313.29 o 
  13 -13   8     6353.00     6120.46    327.14 o 
  14 -13   8     4048.21     4503.85    309.60 o 
  15 -13   8      517.16      486.74    202.41 o 
  -9 -12   8       84.73      231.32    207.23 o 
  -8 -12   8     2500.30     2240.94    356.62 o 
  -7 -12   8      278.90      297.80    118.57 o 
  -6 -12   8      782.03      795.70    145.46 o 
  -5 -12   8      373.58      457.76    118.08 o 
  -4 -12   8     3601.64     3746.59    322.89 o 
  -3 -12   8       95.19      193.60     98.12 o 
  -2 -12   8     2916.07     3022.60    164.18 o 
  -1 -12   8      726.15      718.53     93.48 o 
   0 -12   8      310.97      319.63     95.78 o 
   1 -12   8    29200.32    29145.04    547.68 o 
   2 -12   8     5721.89     5657.83    199.96 o 
   3 -12   8      206.60      170.73     59.76 o 
   4 -12   8      137.41      237.36     64.35 o 
   5 -12   8      430.34      502.83     74.43 o 
   6 -12   8      125.99       72.14     51.34 o 
   7 -12   8     3888.04     4024.80    175.11 o 
   8 -12   8        8.31      -27.23     67.90 o 
   9 -12   8    22728.12    24201.11    639.32 o 
  10 -12   8     1010.54     1269.06    236.14 o 
  11 -12   8      421.90      336.60    109.77 o 
  12 -12   8     5150.85     5135.09    520.48 o 
  13 -12   8     6282.07     6710.78    333.95 o 
  14 -12   8     5839.95     6186.75    340.94 o 
  15 -12   8     2927.31     2944.54    375.90 o 
  16 -12   8     3853.96     4722.83    453.01 o 
 -10 -11   8     1479.11     2173.47    361.44 o 
  -9 -11   8      891.68     1455.40    303.61 o 
  -8 -11   8      420.27      433.73    187.95 o 
  -7 -11   8     2557.12     2547.05    218.85 o 
  -6 -11   8       29.63      -86.75     86.75 o 
  -5 -11   8       84.24       59.80     62.09 o 
  -4 -11   8     8553.24     8093.88    250.35 o 
  -3 -11   8    13019.75    12357.02    315.88 o 
  -2 -11   8    12388.07    12514.26    314.69 o 
  -1 -11   8     2278.35     2218.94    137.75 o 
   0 -11   8     1395.11     1574.72    156.62 o 
   1 -11   8     1902.01     2146.40    130.46 o 
   2 -11   8      145.47       62.61     51.33 o 
   3 -11   8     5214.89     5396.92    207.73 o 
   4 -11   8     3831.33     3704.02    249.44 o 
   5 -11   8       13.84       31.43     43.83 o 
   6 -11   8     1628.49     1550.76    110.99 o 
   7 -11   8     4365.35     4400.64    180.77 o 
   8 -11   8    13215.44    14081.35    443.52 o 
   9 -11   8     3631.48     3526.21    235.94 o 
  10 -11   8      590.13      667.69    185.54 o 
  11 -11   8      238.94      218.39     96.72 o 
  12 -11   8      654.74      658.73    134.57 o 
  13 -11   8     5169.35     5775.80    631.32 o 
  14 -11   8      190.26      200.45    108.89 o 
  15 -11   8     7071.49     8795.07    554.21 o 
  16 -11   8       38.81        4.82    154.21 o 
 -11 -10   8     1325.94     1826.48    337.35 o 
 -10 -10   8      175.34      477.10    192.77 o 
  -9 -10   8      107.28       86.75    154.21 o 
  -8 -10   8    11121.67    11745.82    326.97 o 
  -7 -10   8        0.32      -51.55     51.55 o 
  -6 -10   8       61.78       10.18     56.74 o 
  -5 -10   8     8839.09     8597.61    254.03 o 
  -4 -10   8    38911.48    39615.48    682.26 o 
  -3 -10   8    30717.19    30013.91    551.46 o 
  -2 -10   8     2524.44     2132.78    132.80 o 
  -1 -10   8     3178.83     3098.70    189.68 o 
   0 -10   8     3853.48     3412.11    153.02 o 
   1 -10   8     2024.09     1857.55    118.34 o 
   2 -10   8      891.00      777.16     81.70 o 
   3 -10   8     1803.24     1886.93    125.47 o 
   4 -10   8      372.00      307.92     57.46 o 
   5 -10   8    10848.75    11545.55    271.56 o 
   6 -10   8      924.10     1259.46     94.67 o 
   7 -10   8       52.36      105.69     49.01 o 
   8 -10   8     2724.08     2540.44    730.11 o 
   9 -10   8        5.25      -17.84     62.97 o 
  10 -10   8     3749.07     3369.22    231.65 o 
  11 -10   8     2842.71     2579.06    216.37 o 
  12 -10   8       67.32      -20.40     73.21 o 
  13 -10   8      130.86      255.65    106.98 o 
  14 -10   8     5120.95     5245.43    373.49 o 
  15 -10   8        2.18      -28.92    144.58 o 
  16 -10   8      546.92      549.39    207.23 o 
 -11  -9   8       53.87      112.35    120.48 o 
 -10  -9   8       36.58       -7.51     88.40 o 
  -9  -9   8     3372.80     3648.08    252.33 o 
  -8  -9   8       50.85       49.70     72.34 o 
  -7  -9   8     9730.62     9813.33    279.62 o 
  -6  -9   8     1537.95     1523.98    120.87 o 
  -5  -9   8    20976.75    19486.87    469.78 o 
  -4  -9   8    37701.82    36854.16    634.55 o 
  -3  -9   8    28075.92    27625.50    505.79 o 
  -2  -9   8     1511.51     1538.38    209.25 o 
  -1  -9   8     6348.28     5883.71    191.70 o 
   0  -9   8      562.97      441.44     90.42 o 
   1  -9   8       85.51      131.46     47.48 o 
   2  -9   8        0.35      -11.20     37.96 o 
   3  -9   8     7848.54     8077.54    216.83 o 
   4  -9   8    39452.28    37878.22    614.87 o 
   5  -9   8     3347.53     3884.66    178.42 o 
   6  -9   8    11566.81    11372.71    395.14 o 
   7  -9   8      209.65      154.74     94.16 o 
   8  -9   8    11523.52    11244.28    377.37 o 
   9  -9   8     2319.90     2102.13    182.29 o 
  10  -9   8     5608.70     5247.98    272.29 o 
  11  -9   8    11828.29    11583.11    405.34 o 
  12  -9   8       94.93       32.53     80.94 o 
  13  -9   8     7540.67     7718.49    345.27 o 
  14  -9   8     1475.25     1510.24    192.51 o 
  15  -9   8      238.95      510.84    202.41 o 
  16  -9   8      164.56      226.50    178.31 o 
 -12  -8   8      389.92      422.75    269.88 o 
 -11  -8   8      505.05      806.06    146.99 o 
 -10  -8   8     1759.88     2005.33    206.08 o 
  -9  -8   8       76.32      -64.54     98.79 o 
  -8  -8   8    15284.61    15405.45    478.59 o 
  -7  -8   8       70.28       83.62     59.96 o 
  -6  -8   8     1002.25     1030.27    100.18 o 
  -5  -8   8     6809.79     6546.91    205.51 o 
  -4  -8   8    21006.04    20411.52    403.84 o 
  -3  -8   8      359.31      392.18     63.87 o 
  -2  -8   8     1345.89     1336.22     99.21 o 
  -1  -8   8     5670.00     5813.00    182.26 o 
   0  -8   8     3977.14     4615.36    157.55 o 
   1  -8   8      818.64      991.04     86.63 o 
   2  -8   8    16886.95    17453.46    351.40 o 
   3  -8   8    57392.91    57545.83    858.78 o 
   4  -8   8    58303.90    57958.30    862.27 o 
   5  -8   8      605.13      753.11    113.28 o 
   6  -8   8       11.12       -6.52     42.76 o 
   7  -8   8    15994.74    16625.13    326.78 o 
   8  -8   8     2109.16     2289.64    108.42 o 
   9  -8   8     3365.10     3376.20    219.27 o 
  10  -8   8    10497.33    10689.88    506.02 o 
  11  -8   8      447.11      361.37    156.62 o 
  12  -8   8       37.77       33.83     81.57 o 
  13  -8   8     6488.98     6273.98    318.28 o 
  14  -8   8       50.06       57.83    139.76 o 
  15  -8   8     3901.29     4274.64    404.81 o 
  16  -8   8       84.69     -115.66    115.66 o 
 -13  -7   8      689.25      963.85    168.45 o 
 -12  -7   8       84.75       26.24     90.32 o 
 -11  -7   8     6644.32     7103.02    334.45 o 
 -10  -7   8     4873.08     4871.44    407.22 o 
  -9  -7   8    22803.41    22310.60    607.25 o 
  -8  -7   8     4216.41     4179.20    184.24 o 
  -7  -7   8     7681.70     7461.54    225.21 o 
  -6  -7   8      384.22      364.83     66.02 o 
  -5  -7   8      641.59      820.19    136.09 o 
  -4  -7   8      139.68      208.11     50.89 o 
  -3  -7   8     4655.45     4399.88    155.19 o 
  -2  -7   8     2590.67     2056.76    110.34 o 
  -1  -7   8     9462.33     9202.12    224.36 o 
   0  -7   8      129.36      173.49     47.30 o 
   1  -7   8     2022.77     1932.21    120.48 o 
   2  -7   8    32993.23    33356.13    544.32 o 
   3  -7   8    56931.14    56378.35    836.48 o 
   4  -7   8      658.41      803.21     63.03 o 
   5  -7   8      386.10      555.14     71.34 o 
   6  -7   8      535.08      530.95     48.96 o 
   7  -7   8     6750.32     6864.49    384.39 o 
   8  -7   8     4089.22     4471.52    279.51 o 
   9  -7   8      804.64      946.97    212.05 o 
  10  -7   8      209.85      277.10     88.60 o 
  11  -7   8    19681.60    18999.49   1050.59 o 
  12  -7   8      122.61       80.47    120.48 o 
  13  -7   8     1346.83     1325.46    175.27 o 
  14  -7   8     8051.25     8785.43    534.93 o 
  15  -7   8     9408.53     9744.45    573.49 o 
  16  -7   8      278.51      385.54    197.59 o 
 -14  -6   8     4221.90     4261.36    320.48 o 
 -13  -6   8     2694.85     2532.22    303.61 o 
 -12  -6   8      335.06      618.49    133.80 o 
 -11  -6   8     4975.91     4994.92    448.19 o 
 -10  -6   8    20782.83    21381.07    599.37 o 
  -9  -6   8    35835.68    35602.65    818.69 o 
  -8  -6   8      472.94      466.86     73.37 o 
  -7  -6   8      625.03      702.82    103.61 o 
  -6  -6   8     1173.08     1149.36     94.51 o 
  -5  -6   8        2.15       23.29     38.55 o 
  -4  -6   8     6934.97     7130.13    196.57 o 
  -3  -6   8      671.89      636.16     69.21 o 
  -2  -6   8    38173.50    37233.57    595.34 o 
  -1  -6   8    29537.81    30719.64    526.60 o 
   0  -6   8       14.79       -5.62     30.35 o 
   1  -6   8     1171.69      998.21     75.12 o 
   2  -6   8     7414.94     7374.54    179.88 o 
   3  -6   8     3075.84     2681.15    101.45 o 
   4  -6   8       60.05      -11.48     32.24 o 
   5  -6   8    27128.66    26527.12    590.64 o 
   6  -6   8      766.52      757.24    103.56 o 
   7  -6   8     1833.60     1636.61     74.58 o 
   8  -6   8       44.02      -27.86     84.34 o 
   9  -6   8      117.57      145.40     72.29 o 
  10  -6   8    30689.64    29890.87    712.11 o 
  11  -6   8     5649.42     5838.36    279.37 o 
  12  -6   8        0.29      -61.06     61.06 o 
  13  -6   8      697.16      721.26    141.14 o 
  14  -6   8    12262.47    13546.82    674.69 o 
  15  -6   8      820.97      886.74    226.50 o 
  16  -6   8     2943.55     2939.72    361.44 o 
 -14  -5   8      546.73      562.75    149.82 o 
 -13  -5   8        6.20      -62.44     76.40 o 
 -12  -5   8     1782.01     1690.61    301.20 o 
 -11  -5   8     2283.40     2441.39    214.76 o 
 -10  -5   8    22134.95    21492.64    591.06 o 
  -9  -5   8        7.03       38.31     67.90 o 
  -8  -5   8      745.21      918.16    165.30 o 
  -7  -5   8     2891.40     3032.61    187.11 o 
  -6  -5   8     2663.34     2320.48    115.91 o 
  -5  -5   8      568.96      475.56     61.23 o 
  -4  -5   8     4864.22     4967.55    254.19 o 
  -3  -5   8    30844.30    30826.96    508.85 o 
  -2  -5   8   109570.84   109143.50   1492.98 o 
  -1  -5   8     9038.81     8970.63    253.03 o 
   0  -5   8        3.21      -28.92     30.61 o 
   1  -5   8    12025.55    11009.93    228.33 o 
   2  -5   8      220.74      280.46     41.12 o 
   3  -5   8     3955.18     3757.22    137.03 o 
   4  -5   8    20221.48    20746.54    481.75 o 
   5  -5   8      320.19      244.08     67.90 o 
   6  -5   8    11293.51    10088.45    316.70 o 
   7  -5   8      564.49      475.58     89.87 o 
   8  -5   8      211.31      223.03     84.34 o 
   9  -5   8     3824.17     3848.96    226.13 o 
  10  -5   8    10272.73     9805.44    355.99 o 
  11  -5   8       60.86       23.28     80.03 o 
  12  -5   8     3022.37     3117.62    291.56 o 
  13  -5   8      622.16      570.28    197.59 o 
  14  -5   8      750.27      881.92    221.68 o 
  15  -5   8      552.01      380.72    178.31 o 
  16  -5   8     7558.70     8226.40    539.75 o 
 -15  -4   8      866.38      469.46    238.55 o 
 -14  -4   8      251.43      164.54    106.33 o 
 -13  -4   8       67.29       84.43     91.82 o 
 -12  -4   8     6113.26     6044.55    327.71 o 
 -11  -4   8      852.60      723.05    127.48 o 
 -10  -4   8     3299.20     3072.51    293.97 o 
  -9  -4   8     1154.95     1159.83    139.59 o 
  -8  -4   8     5664.44     5521.18    170.63 o 
  -7  -4   8     2890.09     2884.69    122.34 o 
  -6  -4   8     2750.75     2872.09    156.79 o 
  -5  -4   8     9817.45    10102.27    232.30 o 
  -4  -4   8     8180.99     7810.33    195.23 o 
  -3  -4   8   192039.00   190878.61   2512.79 o 
  -2  -4   8    42148.75    44604.11    673.32 o 
  -1  -4   8      784.18      615.01     60.26 o 
   0  -4   8    16653.58    18066.56    319.22 o 
   1  -4   8      694.16      907.46     59.43 o 
   2  -4   8     8971.90     9786.37    189.77 o 
   3  -4   8     1603.68     1766.62    149.40 o 
   4  -4   8      414.44      288.66     67.14 o 
   5  -4   8    65751.77    66608.51   1322.88 o 
   6  -4   8    22701.76    23641.20    553.11 o 
   7  -4   8     3987.88     4031.18    200.28 o 
   8  -4   8     7041.74     7324.89    187.50 o 
   9  -4   8     1284.97     1349.94    103.23 o 
  10  -4   8     5666.33     5956.94    273.92 o 
  11  -4   8     2844.92     2443.31    205.98 o 
  12  -4   8     4905.43     4997.57    265.80 o 
  13  -4   8      148.41      265.06    159.03 o 
  14  -4   8      669.66      612.04    183.13 o 
  15  -4   8     6472.98     7074.61    486.74 o 
  16  -4   8       23.70      -53.01    134.94 o 
 -15  -3   8     6815.40     7075.36    503.61 o 
 -14  -3   8       82.39        5.20     85.65 o 
 -13  -3   8     5661.03     5490.76    306.02 o 
 -12  -3   8     6342.56     6060.98    302.77 o 
 -11  -3   8     2748.80     2373.27    205.64 o 
 -10  -3   8      673.60      684.01    120.08 o 
  -9  -3   8      744.78      650.77    109.05 o 
  -8  -3   8      245.61      304.13     54.90 o 
  -7  -3   8       35.79       25.67     35.58 o 
  -6  -3   8     7707.17     7589.57    195.00 o 
  -5  -3   8      589.18      579.27     62.29 o 
  -4  -3   8    20062.63    19689.67    355.89 o 
  -3  -3   8    91270.62    91911.59   1507.46 o 
  -2  -3   8     8653.25     8654.19    197.03 o 
  -1  -3   8       12.06      -10.97     28.36 o 
   0  -3   8      700.50      892.72    166.12 o 
   1  -3   8       75.54       54.52     24.47 o 
   2  -3   8     7097.95     6748.69    222.72 o 
   3  -3   8     1431.82     1512.44    117.23 o 
   4  -3   8    80853.74    77757.84   1368.87 o 
   5  -3   8   107340.09   106838.73   1830.38 o 
   6  -3   8    30941.45    29143.15    493.30 o 
   7  -3   8     7304.73     6629.35    174.31 o 
   8  -3   8     2147.35     2260.67    114.66 o 
   9  -3   8    11607.93    11597.46    279.09 o 
  10  -3   8      742.65      812.65     89.17 o 
  11  -3   8    10374.44    10624.94    381.25 o 
  12  -3   8      206.72       90.43    101.20 o 
  13  -3   8      409.65      342.16    154.21 o 
  14  -3   8      197.10      187.95    144.58 o 
  15  -3   8     2760.89     2665.03    332.53 o 
  16  -3   8     1310.06     1445.76    274.70 o 
 -16  -2   8     7309.20     7059.83    373.04 o 
 -15  -2   8     1608.68     1523.88    203.70 o 
 -14  -2   8     1380.37     1323.21    178.88 o 
 -13  -2   8     8727.15     8033.13    392.77 o 
 -12  -2   8     4126.27     4148.43    568.67 o 
 -11  -2   8     1151.89     1080.24    147.50 o 
 -10  -2   8      520.72      492.56     98.65 o 
  -9  -2   8     1803.64     1656.16    155.02 o 
  -8  -2   8    19757.06    20051.69    368.28 o 
  -7  -2   8    11066.20    11177.82    273.10 o 
  -6  -2   8     3965.27     4229.22    173.14 o 
  -5  -2   8     1702.42     1460.63     83.46 o 
  -4  -2   8    11179.81    10601.67    269.07 o 
  -3  -2   8    10698.82    11729.90    240.01 o 
  -2  -2   8     1817.66     1846.81     86.78 o 
  -1  -2   8     8978.79     8686.48    189.13 o 
   0  -2   8     8834.89     8610.13    292.35 o 
   1  -2   8    15606.63    14425.27    351.70 o 
   2  -2   8      200.93      123.32     25.55 o 
   3  -2   8     9553.27    10731.91    592.76 o 
   4  -2   8   125639.22   124592.66   2087.29 o 
   5  -2   8    41784.68    43202.81    656.52 o 
   6  -2   8     2009.02     1879.64     91.44 o 
   7  -2   8     3750.94     3621.08    171.96 o 
   8  -2   8     1043.71      891.70     82.63 o 
   9  -2   8     7135.70     7533.65    220.25 o 
  10  -2   8     2653.18     2668.54    157.06 o 
  11  -2   8      804.70      717.69    255.42 o 
  12  -2   8    11526.53    10954.08    568.67 o 
  13  -2   8     2277.14     2144.55    289.15 o 
  14  -2   8     2731.67     2771.05    327.71 o 
  15  -2   8      155.53      515.66    197.59 o 
 -16  -1   8      203.37      242.69    115.66 o 
 -15  -1   8      161.17      194.74    166.26 o 
 -14  -1   8     4473.42     4832.08    301.45 o 
 -13  -1   8     2813.17     2831.22    235.06 o 
 -12  -1   8    12416.69    12057.75    614.45 o 
 -11  -1   8       41.34       21.81    127.71 o 
 -10  -1   8     1804.94     1754.02    216.86 o 
  -9  -1   8    37700.78    36498.90    792.02 o 
  -8  -1   8    35441.39    34997.00    886.74 o 
  -7  -1   8     8421.63     7909.64    186.53 o 
  -6  -1   8    26044.31    25977.46    435.49 o 
  -5  -1   8     1070.40     1147.81     75.67 o 
  -4  -1   8      212.72      227.62     43.53 o 
  -3  -1   8       77.59       80.19     35.46 o 
  -2  -1   8      815.56      981.23     77.93 o 
  -1  -1   8      558.26      704.08     54.89 o 
   0  -1   8    13541.31    12866.45    349.39 o 
   1  -1   8     6922.25     6809.88    272.29 o 
   2  -1   8     1423.56     1146.52     60.94 o 
   3  -1   8    25512.41    24849.12    406.21 o 
   4  -1   8    24064.43    25562.99    428.22 o 
   5  -1   8    11296.92    10760.57    243.26 o 
   6  -1   8      281.83      372.03     54.64 o 
   7  -1   8     8503.15     7662.01    205.38 o 
   8  -1   8     6666.80     6602.49    197.69 o 
   9  -1   8     2877.33     2955.35    142.52 o 
  10  -1   8      565.23      389.05     72.87 o 
  11  -1   8    21513.70    20476.32    438.40 o 
  12  -1   8    12063.98    12438.40    607.22 o 
  13  -1   8      276.79      342.16    149.40 o 
  14  -1   8     1530.43     1720.46    279.51 o 
  15  -1   8     1453.55     1450.58    265.06 o 
 -17   0   8      131.03       72.85    102.06 o 
 -16   0   8     2393.23     1948.39    224.60 o 
 -15   0   8     2166.19     2169.16    272.29 o 
 -14   0   8      707.92      450.16    120.08 o 
 -13   0   8    11639.43    11816.43    604.81 o 
 -12   0   8      867.71      744.64    131.16 o 
 -11   0   8      176.79       73.30     64.48 o 
 -10   0   8     1854.47     1601.14    156.31 o 
  -9   0   8    17658.97    16989.51    463.11 o 
  -8   0   8    19917.96    18212.85    963.84 o 
  -7   0   8     4068.12     3946.46    224.80 o 
  -6   0   8        6.32       18.75     30.35 o 
  -5   0   8    12265.62    12028.67    244.79 o 
  -4   0   8      173.03       89.28     41.43 o 
  -3   0   8      282.60      249.47     68.42 o 
  -2   0   8     1597.84     1369.93     75.27 o 
  -1   0   8    50697.27    50299.93    909.17 o 
   0   0   8   107450.08   103609.64   3091.53 o 
   1   0   8      600.47      511.88     77.49 o 
   2   0   8     5087.17     6194.13    153.60 o 
   3   0   8      272.51      355.79     97.49 o 
   4   0   8       68.62      198.81     53.67 o 
   5   0   8     2322.34     2508.75    118.03 o 
   6   0   8    13731.56    13156.96    290.91 o 
   7   0   8       11.88       46.89     42.88 o 
   8   0   8      804.48     1249.42    125.24 o 
   9   0   8     5910.79     4956.41    184.74 o 
  10   0   8     7856.50     7597.56    410.61 o 
  11   0   8     7961.75     7877.79    300.88 o 
  12   0   8     9738.37    10072.16    549.39 o 
  13   0   8      159.14      154.21    139.76 o 
  14   0   8     1055.14      862.64    216.86 o 
  15   0   8     5566.87     6250.52    453.01 o 
 -17   1   8       36.62       39.19    103.89 o 
 -16   1   8      678.85      455.02    133.80 o 
 -15   1   8     5602.97     5141.11    313.29 o 
 -14   1   8     1501.00     1614.85    195.92 o 
 -13   1   8      252.95      194.40    166.26 o 
 -12   1   8     1212.61     1173.47    146.53 o 
 -11   1   8     6571.96     5871.32    265.80 o 
 -10   1   8        9.81       14.46     57.93 o 
  -9   1   8     4949.06     4635.71    436.14 o 
  -8   1   8     4761.84     4851.87    211.19 o 
  -7   1   8     4917.98     5278.35    132.99 o 
  -6   1   8    42036.15    41828.49    630.83 o 
  -5   1   8     1319.49     1653.67    198.62 o 
  -4   1   8       44.39       16.73     36.95 o 
  -3   1   8    12961.04    12409.11    306.69 o 
  -2   1   8    28067.91    27104.90    638.55 o 
  -1   1   8   241802.80   233347.56   3692.42 o 
   0   1   8    34872.45    36945.14    708.30 o 
   1   1   8      339.06      500.98     52.85 o 
   2   1   8       47.28        0.35     28.50 o 
   3   1   8    15378.41    15244.38    293.30 o 
   4   1   8     1113.07     1323.71     84.72 o 
   5   1   8       34.70       12.27     35.96 o 
   6   1   8      153.96       96.19     51.33 o 
   7   1   8    39773.79    38913.00    652.67 o 
   8   1   8        0.58      -36.42     44.66 o 
   9   1   8      661.73      646.04     87.32 o 
  10   1   8        7.05      -51.93     51.93 o 
  11   1   8      549.59      352.40    110.40 o 
  12   1   8       24.16      -71.56     71.56 o 
  13   1   8     5846.70     6255.34    438.55 o 
  14   1   8      298.78       72.29    139.76 o 
  15   1   8      365.41      443.37    178.31 o 
 -17   2   8      501.78      230.15    122.67 o 
 -16   2   8      882.78      797.01    151.61 o 
 -15   2   8     1247.36     1294.74    178.88 o 
 -14   2   8      459.83      486.91    113.82 o 
 -13   2   8     3971.29     3761.64    248.69 o 
 -12   2   8     2129.50     2324.40    609.63 o 
 -11   2   8     8230.92     8330.09    318.61 o 
 -10   2   8     2174.14     1707.70    156.62 o 
  -9   2   8     4249.98     4058.27    204.46 o 
  -8   2   8     8475.62     7995.75    275.96 o 
  -7   2   8    14170.88    14262.44    269.38 o 
  -6   2   8     1239.83     1713.44     83.21 o 
  -5   2   8      141.93      180.17     38.97 o 
  -4   2   8     2211.23     1803.84    108.43 o 
  -3   2   8    10143.72    10205.06    267.49 o 
  -2   2   8    50949.78    49556.06    891.86 o 
  -1   2   8    87263.71    84414.52   1431.04 o 
   0   2   8     2350.97     2253.08    125.30 o 
   1   2   8     6657.65     6348.21    163.72 o 
   2   2   8     2240.45     2215.07     99.47 o 
   3   2   8      218.00      167.18     40.58 o 
   4   2   8      363.23      308.91     50.43 o 
   5   2   8     1084.87     1273.09    184.96 o 
   6   2   8    80423.65    81133.96   1189.80 o 
   7   2   8     7658.95     8008.62    487.52 o 
   8   2   8      521.74      483.50    132.53 o 
   9   2   8     2546.96     2476.74    148.22 o 
  10   2   8     1875.82     2442.18    191.03 o 
  11   2   8      280.10       35.92     89.87 o 
  12   2   8     2256.37     2414.14    205.13 o 
  13   2   8     9809.00     9281.81    544.57 o 
  14   2   8      711.46      626.50    197.59 o 
 -17   3   8     1903.82     2065.99    233.26 o 
 -16   3   8     3533.40     3330.52    272.62 o 
 -15   3   8      375.24      247.71    243.37 o 
 -14   3   8     7293.79     6874.62    321.69 o 
 -13   3   8      149.96       71.57     78.73 o 
 -12   3   8     7513.59     7223.10    303.23 o 
 -11   3   8     8151.93     7388.24    294.75 o 
 -10   3   8     2441.80     2435.92    178.88 o 
  -9   3   8       13.35       76.38     84.34 o 
  -8   3   8     4472.70     5143.07    135.77 o 
  -7   3   8     3225.43     3503.54    115.71 o 
  -6   3   8    43173.95    44087.15    795.22 o 
  -5   3   8     3132.11     3405.83    178.31 o 
  -4   3   8     1030.31     1114.00     88.40 o 
  -3   3   8      307.71      238.30     54.20 o 
  -2   3   8    26540.48    26619.83    645.78 o 
  -1   3   8     2780.38     2328.08    123.72 o 
   0   3   8     5892.15     5920.51    159.17 o 
   1   3   8     2366.29     2349.33    103.04 o 
   2   3   8       77.74      131.16     40.05 o 
   3   3   8       18.58       -0.91     31.98 o 
   4   3   8     5706.30     5855.00    174.45 o 
   5   3   8    54828.14    53246.24    821.69 o 
   6   3   8    71844.02    70499.06   1061.43 o 
   7   3   8        9.57      -31.84     50.77 o 
   8   3   8       99.74      112.71     64.38 o 
   9   3   8     5097.86     5462.59    289.15 o 
  10   3   8     1363.95     1330.31    185.54 o 
  11   3   8      445.17      285.94    122.54 o 
  12   3   8     8184.14     8109.88    345.27 o 
  13   3   8      968.03      748.61    151.61 o 
  14   3   8      826.33     1108.42    240.96 o 
 -18   4   8     5506.54     5621.69    362.81 o 
 -17   4   8      157.85      -47.34     86.45 o 
 -16   4   8      937.25      902.36    197.59 o 
 -15   4   8      759.77      915.36    150.93 o 
 -14   4   8      276.98      137.35    101.20 o 
 -13   4   8     2691.13     2670.11    212.96 o 
 -12   4   8      220.30      292.37     90.32 o 
 -11   4   8     2051.96     1724.28    165.04 o
[truncated: 370,403 more chars]
